# Supplementary material for: (1E,1′E)-4,4′-[1,1′-(Hydrazine-1,2-diyl­idene)bis­(ethan-1-yl-1-yl­idene)]diphenol dihydrate
Source: Acta Crystallogr Sect E Struct Rep Online. 2011 Aug 2;67(Pt 9):o2221–2. doi: 10.1107/S1600536811029679 (PMC3200688; doi:10.1107/S1600536811029679)
Supplement: Supplementary file 2 [file e-67-o2221-Isup2.hkl]

# 
# h,k,l, Fc-squared, Fo-squared, sigma(Fo-squared) and status flag 
# 
data_I
_shelx_title ' pn6m                   R =  New: P21/c' 
_shelx_refln_list_code          4 
_shelx_F_calc_maximum      110.36 
_exptl_crystal_F_000       324.00 
_reflns_d_resolution_high  0.7110 
 
loop_ 
 _symmetry_equiv_pos_as_xyz 
 'x, y, z' 
 '-x, y+1/2, -z+1/2' 
 '-x, -y, -z' 
 'x, -y-1/2, z-1/2' 
 
_cell_length_a     7.8522 
_cell_length_b     5.5151 
_cell_length_c    17.8918 
_cell_angle_alpha  90.000 
_cell_angle_beta  108.536 
_cell_angle_gamma  90.000 
 
_shelx_F_squared_multiplier     1.000 
 
loop_ 
 _refln_index_h 
 _refln_index_k 
 _refln_index_l 
 _refln_F_squared_calc 
 _refln_F_squared_meas 
 _refln_F_squared_sigma 
 _refln_observed_status 
   2   0   0      823.85      790.79      9.88 o 
   3   0   0      157.04      161.32      2.00 o 
   4   0   0       88.99      111.44      1.59 o 
   5   0   0        1.02        0.38      0.19 o 
   6   0   0       78.63       75.33      1.87 o 
   7   0   0       36.62       39.47      1.33 o 
   8   0   0      527.13      542.76      8.13 o 
   9   0   0       48.51       52.03      3.80 o 
  10   0   0      240.81      230.34      5.70 o 
   1   1   0     2158.57     2050.07     28.41 o 
   2   1   0      283.64      274.27      2.21 o 
   3   1   0      921.12      969.46      7.32 o 
   4   1   0      341.27      374.07      3.12 o 
   5   1   0       91.12       80.15      1.07 o 
   6   1   0        6.18        7.12      0.53 o 
   7   1   0       19.92       21.23      0.74 o 
   8   1   0       50.81       49.20      1.47 o 
   9   1   0      172.98      175.16      3.22 o 
  10   1   0       20.69       19.14      1.13 o 
   0   2   0       42.85       55.32      1.21 o 
   1   2   0      145.15      165.56      1.83 o 
   2   2   0        3.12        5.41      0.28 o 
   3   2   0      508.98      585.47      5.01 o 
   4   2   0       65.04       58.37      0.87 o 
   5   2   0       44.18       34.95      0.64 o 
   6   2   0       23.85       23.26      0.63 o 
   7   2   0      242.85      237.81      3.31 o 
   8   2   0       12.72       12.73      0.77 o 
   9   2   0      116.31      118.20      2.53 o 
  10   2   0        4.07        5.57      2.14 o 
   1   3   0       57.11       67.87      1.01 o 
   2   3   0       48.36       40.50      0.75 o 
   3   3   0        2.56        5.61      0.32 o 
   4   3   0        2.82        4.20      0.29 o 
   5   3   0        6.61        1.84      0.23 o 
   6   3   0        7.61        2.96      0.29 o 
   7   3   0       96.68       96.10      1.81 o 
   8   3   0       15.21       16.41      1.01 o 
   9   3   0        7.20        8.52      0.81 o 
   0   4   0      637.53      640.37     10.11 o 
   1   4   0       45.35       52.83      1.11 o 
   2   4   0       21.35       30.32      0.66 o 
   3   4   0      231.93      252.76      3.47 o 
   4   4   0       39.21       40.71      0.97 o 
   5   4   0       12.19       10.48      0.60 o 
   6   4   0      184.60      163.72      2.50 o 
   7   4   0       33.94       33.63      1.44 o 
   8   4   0      206.74      218.70      4.50 o 
   1   5   0      620.69      658.70      6.79 o 
   2   5   0       72.61       73.07      1.34 o 
   3   5   0       36.02       42.49      1.15 o 
   4   5   0        9.65        9.35      0.66 o 
   5   5   0        3.68        8.55      0.67 o 
   6   5   0       10.78       14.18      0.91 o 
   7   5   0        0.52        1.76      0.42 o 
   8   5   0       44.39       51.18      3.50 o 
   0   6   0     1204.23     1192.91     27.63 o 
   1   6   0      139.23      137.06      3.54 o 
   2   6   0       23.83       26.43      1.43 o 
   3   6   0       33.81       30.53      1.77 o 
   4   6   0        8.88       12.34      1.21 o 
   5   6   0        5.34        4.38      0.79 o 
   6   6   0        1.50        2.16      0.61 o 
   1   7   0        0.62        1.07      0.90 o 
   2   7   0       46.32       53.55      3.35 o 
   3   7   0        4.37       10.24      1.87 o 
   4   7   0        7.92       11.92      2.07 o 
 -10   1   1      179.99      189.27      3.53 o 
  -9   1   1       18.84       19.63      1.04 o 
  -8   1   1       48.87       50.34      1.27 o 
  -7   1   1        2.85        2.85      0.36 o 
  -6   1   1       38.44       32.64      0.73 o 
  -5   1   1       67.15       62.56      0.91 o 
  -4   1   1      114.85      150.96      1.47 o 
  -3   1   1     1828.58     1823.74     14.41 o 
  -2   1   1      671.12      628.12      5.06 o 
  -1   1   1     5209.44     4561.74     47.03 o 
   0   1   1      312.84      355.91      3.82 o 
   1   1   1       27.07       34.99      0.60 o 
   2   1   1      604.36      655.67      5.41 o 
   3   1   1       18.93        9.26      0.25 o 
   4   1   1       10.67       14.27      0.41 o 
   5   1   1       77.28       79.65      1.07 o 
   6   1   1      247.24      247.02      3.16 o 
   7   1   1       31.72       29.31      0.90 o 
   8   1   1       91.70       91.11      3.62 o 
   9   1   1      196.43      194.15      3.10 o 
  10   1   1        8.84        8.73      0.83 o 
 -10   2   1      127.32      135.27      3.38 o 
  -9   2   1        0.11        0.51      0.33 o 
  -8   2   1      238.71      241.02      4.13 o 
  -7   2   1        5.84        4.73      0.46 o 
  -6   2   1      169.16      150.81      1.67 o 
  -5   2   1       21.02       22.73      0.51 o 
  -4   2   1        1.25        5.17      0.28 o 
  -3   2   1      153.94      151.47      1.44 o 
  -2   2   1      296.69      285.59      3.00 o 
  -1   2   1     1292.67     1273.75     12.05 o 
   0   2   1        5.81        3.15      0.22 o 
   1   2   1       17.51       16.25      0.41 o 
   2   2   1     2133.42     2317.37     22.14 o 
   3   2   1      178.07      187.87      1.89 o 
   4   2   1       13.28       13.30      0.41 o 
   5   2   1        5.49        6.83      0.41 o 
   6   2   1      193.81      190.54      2.48 o 
   7   2   1       70.23       72.12      1.36 o 
   8   2   1       29.47       30.76      1.02 o 
   9   2   1        7.40        7.92      0.86 o 
  -9   3   1       10.51       13.26      0.98 o 
  -8   3   1       11.99       10.50      0.82 o 
  -7   3   1      595.46      547.34      7.11 o 
  -6   3   1        8.87       14.28      0.59 o 
  -5   3   1      152.74      152.45      1.80 o 
  -4   3   1       18.96       18.32      0.48 o 
  -3   3   1      818.69      883.88      8.76 o 
  -2   3   1       37.88       36.70      0.68 o 
  -1   3   1      234.96      224.18      2.83 o 
   0   3   1       52.34       68.41      1.11 o 
   1   3   1        0.55        3.53      0.26 o 
   2   3   1        6.34        3.13      0.25 o 
   3   3   1       70.81       77.13      1.19 o 
   4   3   1       51.73       38.54      0.72 o 
   5   3   1      562.32      507.91      4.70 o 
   6   3   1        1.08        1.20      0.25 o 
   7   3   1        1.27        1.34      0.33 o 
   8   3   1        0.03        0.28      0.34 o 
   9   3   1        8.92        9.33      1.22 o 
  -9   4   1       52.19       59.85      3.85 o 
  -8   4   1       38.69       41.98      1.72 o 
  -7   4   1        0.03        0.40      0.26 o 
  -6   4   1       13.59       11.18      0.95 o 
  -5   4   1        0.57        1.83      0.37 o 
  -4   4   1        3.98        2.17      0.30 o 
  -3   4   1        3.89        6.75      0.52 o 
  -2   4   1       12.74       12.74      0.56 o 
  -1   4   1      462.01      457.77      4.77 o 
   0   4   1      135.70      130.92      1.92 o 
   1   4   1       12.43       11.71      0.54 o 
   2   4   1       46.68       55.35      0.93 o 
   3   4   1      376.25      395.55      4.38 o 
   4   4   1       47.56       44.38      1.12 o 
   5   4   1      155.61      131.95      1.87 o 
   6   4   1        0.20        0.36      0.28 o 
   7   4   1       18.68       18.58      1.68 o 
   8   4   1       93.36       95.37      2.73 o 
  -8   5   1        0.05        0.61      0.76 o 
  -7   5   1        0.29        0.60      0.32 o 
  -6   5   1       28.79       31.71      1.37 o 
  -5   5   1       19.46       18.81      0.89 o 
  -4   5   1       13.98       15.64      0.78 o 
  -3   5   1       18.61       17.85      0.76 o 
  -2   5   1      101.66      100.11      1.82 o 
  -1   5   1       33.70       34.68      0.97 o 
   0   5   1      325.64      330.81      3.44 o 
   1   5   1        0.14       -0.22      0.19 o 
   2   5   1       95.76       98.58      1.61 o 
   3   5   1        0.41        0.05      0.23 o 
   4   5   1        0.45        0.48      0.26 o 
   5   5   1        0.11        0.11      0.27 o 
   6   5   1       51.78       48.19      1.44 o 
   7   5   1       12.34       17.39      1.30 o 
  -6   6   1        1.71        2.85      0.67 o 
  -5   6   1        6.84        6.25      0.77 o 
  -4   6   1       45.16       48.65      3.16 o 
  -3   6   1       84.19       88.96      4.19 o 
  -2   6   1      157.15      155.51      5.77 o 
  -1   6   1       38.15       41.79      1.79 o 
   0   6   1      318.57      315.59      6.38 o 
   1   6   1       60.29       63.00      2.22 o 
   2   6   1       53.54       55.75      2.48 o 
   3   6   1        0.63        0.43      0.54 o 
   4   6   1       36.02       32.82      1.70 o 
   5   6   1        0.04        0.75      0.46 o 
   6   6   1        0.00        1.29      0.61 o 
  -4   7   1       16.69       20.43      2.62 o 
  -3   7   1      132.49      145.83      6.05 o 
  -2   7   1        3.25        2.87      1.17 o 
  -1   7   1      126.77      132.12      5.35 o 
   0   7   1        3.72        2.03      0.98 o 
   1   7   1       85.77       95.63      4.43 o 
   2   7   1        1.39        1.12      1.02 o 
   3   7   1        0.15        1.07      1.02 o 
   4   7   1        5.13        8.93      1.84 o 
 -10   0   2      394.76      385.47      8.15 o 
  -9   0   2        0.11        0.07      0.44 o 
  -8   0   2        1.96        2.05      0.45 o 
  -7   0   2       22.09       25.24      0.90 o 
  -6   0   2       11.50       14.21      0.63 o 
  -5   0   2       53.54       56.60      1.73 o 
  -4   0   2      385.14      409.25      4.65 o 
  -3   0   2        3.77        4.26      0.34 o 
  -2   0   2    12179.79     8546.79    159.76 o 
  -1   0   2      161.95      176.93      4.78 o 
   0   0   2       86.43       92.61      1.57 o 
   1   0   2       94.55       98.44      1.48 o 
   2   0   2     1730.58     1689.80     28.28 o 
   3   0   2       72.97       76.20      2.97 o 
   4   0   2        3.03        2.25      0.20 o 
   5   0   2       30.11       29.27      0.88 o 
   6   0   2       36.44       40.11      1.28 o 
   7   0   2       20.25       19.92      0.97 o 
   8   0   2     1780.87     1738.44     22.72 o 
   9   0   2       54.72       57.08      1.91 o 
  10   0   2        1.10        1.39      0.66 o 
 -10   1   2        8.06        8.30      0.93 o 
  -9   1   2      189.02      189.87      2.99 o 
  -8   1   2       19.82       19.70      0.80 o 
  -7   1   2       87.69       87.12      1.52 o 
  -6   1   2       29.58       30.11      0.65 o 
  -5   1   2      155.07      174.61      1.83 o 
  -4   1   2      250.87      278.10      2.40 o 
  -3   1   2      358.80      382.27      3.06 o 
  -2   1   2     3994.66     3573.03     28.40 o 
  -1   1   2     5235.63     4414.10     87.98 o 
   0   1   2      290.81      276.21      2.99 o 
   1   1   2      491.28      478.05      4.24 o 
   2   1   2     1270.03     1262.28     11.09 o 
   3   1   2      128.20      117.36      1.41 o 
   4   1   2      743.99      754.74      6.80 o 
   5   1   2      648.12      671.11      6.22 o 
   6   1   2       56.93       58.24      1.11 o 
   7   1   2      572.14      556.12      5.77 o 
   8   1   2        0.36        0.43      0.27 o 
   9   1   2       29.63       30.82      1.23 o 
  10   1   2        1.06        2.35      0.93 o 
 -10   2   2       90.77       90.43      3.25 o 
  -9   2   2        0.64        0.90      0.35 o 
  -8   2   2       84.48       79.05      1.65 o 
  -7   2   2       63.76       54.73      1.68 o 
  -6   2   2        7.21        9.79      0.40 o 
  -5   2   2       10.16        4.73      0.28 o 
  -4   2   2      158.27      156.66      1.54 o 
  -3   2   2      269.80      318.05      2.82 o 
  -2   2   2      119.62      115.32      1.24 o 
  -1   2   2     1510.67     1611.83     19.40 o 
   0   2   2      118.08      126.28      1.43 o 
   1   2   2      661.19      740.51      6.57 o 
   2   2   2        2.32        2.38      0.19 o 
   3   2   2       14.96        8.28      0.31 o 
   4   2   2       16.64       21.78      0.58 o 
   5   2   2      315.19      336.49      3.62 o 
   6   2   2       12.66       13.20      0.57 o 
   7   2   2       11.38       11.46      0.62 o 
   8   2   2        2.10        3.79      0.75 o 
   9   2   2        3.35        3.33      0.63 o 
  -9   3   2        5.02        3.84      0.59 o 
  -8   3   2        0.12        0.22      0.33 o 
  -7   3   2       11.71        9.72      0.65 o 
  -6   3   2        0.04       -0.04      0.19 o 
  -5   3   2        0.07        0.45      0.16 o 
  -4   3   2      129.66      135.31      1.55 o 
  -3   3   2      116.45      111.95      1.69 o 
  -2   3   2        1.64        1.11      0.19 o 
  -1   3   2      151.01      136.64      1.90 o 
   0   3   2      167.20      172.84      2.23 o 
   1   3   2      406.17      430.36      4.07 o 
   2   3   2       75.10       78.44      1.19 o 
   3   3   2       17.33       18.44      0.50 o 
   4   3   2       14.64        7.69      0.38 o 
   5   3   2        9.44       11.58      0.57 o 
   6   3   2       10.35        9.99      0.56 o 
   7   3   2        0.24        0.72      0.31 o 
   8   3   2        4.50        4.75      0.73 o 
   9   3   2       34.82       39.04      2.20 o 
  -9   4   2        2.32        1.91      1.20 o 
  -8   4   2      147.19      136.86      2.78 o 
  -7   4   2       21.71       24.41      0.99 o 
  -6   4   2        4.38        6.88      0.54 o 
  -5   4   2       76.66       72.71      1.62 o 
  -4   4   2       47.86       47.35      1.46 o 
  -3   4   2       33.77       31.30      1.23 o 
  -2   4   2      102.90       98.02      1.66 o 
  -1   4   2      247.97      254.50      2.88 o 
   0   4   2       34.63       26.39      0.56 o 
   1   4   2        1.39        3.64      0.29 o 
   2   4   2       65.37       68.44      1.08 o 
   3   4   2       13.50       12.06      0.52 o 
   4   4   2       47.18       28.32      0.74 o 
   5   4   2       38.73       29.92      0.89 o 
   6   4   2        0.05        0.12      0.32 o 
   7   4   2        0.22        0.71      0.42 o 
   8   4   2       43.03       42.06      1.77 o 
  -8   5   2        3.90        4.80      1.09 o 
  -7   5   2        0.38        0.59      0.31 o 
  -6   5   2       10.94       11.82      0.82 o 
  -5   5   2      153.00      162.96      2.82 o 
  -4   5   2       10.57       12.05      0.78 o 
  -3   5   2        6.65        7.96      0.68 o 
  -2   5   2        4.06        5.44      0.58 o 
  -1   5   2     1790.03     1759.27     19.01 o 
   0   5   2       24.90       27.00      1.00 o 
   1   5   2        0.07       -0.26      0.21 o 
   2   5   2       40.09       38.77      1.30 o 
   3   5   2        5.13        2.91      0.50 o 
   4   5   2       17.05       18.56      0.72 o 
   5   5   2      114.43       98.20      2.45 o 
   6   5   2       10.07       11.86      1.03 o 
   7   5   2      759.35      752.77     14.03 o 
  -6   6   2        0.21        0.73      0.63 o 
  -5   6   2        4.58        5.34      1.05 o 
  -4   6   2        8.32       10.84      1.13 o 
  -3   6   2      155.37      174.25      4.15 o 
  -2   6   2      313.11      323.08      6.34 o 
  -1   6   2        1.03        0.84      0.53 o 
   0   6   2        4.79        7.49      1.71 o 
   1   6   2        0.02       -0.28      0.28 o 
   2   6   2       42.60       42.65      1.70 o 
   3   6   2        0.03        0.64      0.78 o 
   4   6   2        0.52        1.98      0.60 o 
   5   6   2        3.06        4.15      1.10 o 
   6   6   2       15.72       17.54      2.19 o 
  -4   7   2       57.79       69.43      4.08 o 
  -3   7   2       22.58       20.37      2.52 o 
  -2   7   2      377.95      392.18     11.60 o 
  -1   7   2        0.06       -0.33      0.69 o 
   0   7   2       34.55       34.40      2.54 o 
   1   7   2        0.34       -0.07      0.48 o 
   2   7   2        7.42        7.79      1.64 o 
   3   7   2        0.15        0.08      0.90 o 
 -10   1   3       61.54       58.61      2.65 o 
  -9   1   3        0.86        0.61      0.28 o 
  -8   1   3       45.26       42.50      1.14 o 
  -7   1   3        7.85        7.86      0.44 o 
  -6   1   3       17.46       16.16      0.45 o 
  -5   1   3      575.92      619.74      6.69 o 
  -4   1   3      240.53      273.92      2.51 o 
  -3   1   3     2052.61     2101.09     23.72 o 
  -2   1   3     6394.00     5622.75     55.21 o 
  -1   1   3        9.78        8.72      0.21 o 
   0   1   3      221.62      220.08      2.82 o 
   1   1   3      680.86      645.63     16.84 o 
   2   1   3       32.99       26.55      0.59 o 
   3   1   3       80.96       90.32      1.59 o 
   4   1   3      270.13      271.35      2.91 o 
   5   1   3       58.15       61.52      1.09 o 
   6   1   3       79.30       84.29      1.53 o 
   7   1   3      443.51      438.03      4.77 o 
   8   1   3       39.33       39.94      1.06 o 
   9   1   3       30.51       33.64      1.15 o 
 -10   2   3        3.31        2.86      0.66 o 
  -9   2   3        5.27        6.50      0.81 o 
  -8   2   3       72.55       65.65      1.48 o 
  -7   2   3       19.90       18.66      0.58 o 
  -6   2   3        8.39        7.91      0.36 o 
  -5   2   3       19.19       22.99      0.50 o 
  -4   2   3      398.19      427.21      3.52 o 
  -3   2   3      424.33      424.88      3.64 o 
  -2   2   3     1980.97     2014.22     17.09 o 
  -1   2   3     1257.67     1169.70     43.94 o 
   0   2   3     3340.23     3202.64     33.97 o 
   1   2   3      156.52      173.85      1.80 o 
   2   2   3        7.65        5.18      0.24 o 
   3   2   3      157.31      155.50      1.82 o 
   4   2   3      215.06      232.67      2.61 o 
   5   2   3       12.56       11.73      0.50 o 
   6   2   3        8.92        8.44      0.50 o 
   7   2   3        0.34        0.76      0.22 o 
   8   2   3        5.36        7.25      0.63 o 
   9   2   3       15.05       16.36      1.06 o 
  -9   3   3      246.16      234.26      4.02 o 
  -8   3   3       19.43       18.39      0.92 o 
  -7   3   3        9.36        7.03      0.57 o 
  -6   3   3      123.35      115.57      1.93 o 
  -5   3   3       87.71       83.31      1.29 o 
  -4   3   3      252.76      236.78      2.53 o 
  -3   3   3      258.19      256.68      3.20 o 
  -2   3   3        4.89        4.42      0.32 o 
  -1   3   3        7.98        3.94      0.25 o 
   0   3   3        0.41        3.20      0.23 o 
   1   3   3     3473.50     3488.70     30.25 o 
   2   3   3       43.60       36.03      1.06 o 
   3   3   3       35.85       37.64      0.68 o 
   4   3   3      117.15      118.46      1.49 o 
   5   3   3        4.59        6.27      0.41 o 
   6   3   3      106.74      101.21      1.64 o 
   7   3   3       28.05       28.61      1.43 o 
   8   3   3       10.79       10.07      0.83 o 
   9   3   3      143.91      163.07      6.70 o 
  -9   4   3       48.93       50.81      2.46 o 
  -8   4   3        4.64        7.79      0.65 o 
  -7   4   3       27.91       25.64      0.92 o 
  -6   4   3       16.23       17.11      0.87 o 
  -5   4   3      116.05      113.80      2.12 o 
  -4   4   3      172.01      168.85      3.04 o 
  -3   4   3      493.50      496.40      5.91 o 
  -2   4   3      437.93      416.72      5.02 o 
  -1   4   3        6.35        9.08      0.39 o 
   0   4   3       92.75      103.35      1.28 o 
   1   4   3        0.30       -0.10      0.16 o 
   2   4   3        0.99        0.96      0.26 o 
   3   4   3      166.97      135.46      1.94 o 
   4   4   3       16.11       11.18      0.50 o 
   5   4   3        9.10        7.90      0.56 o 
   6   4   3        9.83       10.12      0.91 o 
   7   4   3       70.48       66.63      2.13 o 
   8   4   3       21.02       20.69      1.45 o 
  -8   5   3        7.01        5.12      0.93 o 
  -7   5   3        0.25        0.43      0.33 o 
  -6   5   3        0.36        0.55      0.29 o 
  -5   5   3       16.37       15.88      0.91 o 
  -4   5   3        5.65        6.17      0.55 o 
  -3   5   3       53.09       51.97      1.47 o 
  -2   5   3      182.28      180.31      2.69 o 
  -1   5   3       90.03       93.65      2.03 o 
   0   5   3        4.55        3.68      0.50 o 
   1   5   3       15.71       14.13      1.04 o 
   2   5   3       31.58       28.67      1.13 o 
   3   5   3       40.34       36.24      1.29 o 
   4   5   3       33.05       25.75      0.98 o 
   5   5   3        2.71        2.50      0.70 o 
   6   5   3       38.56       45.75      5.27 o 
   7   5   3        4.59        4.96      1.77 o 
  -6   6   3        1.31        0.99      0.47 o 
  -5   6   3        3.00        3.76      0.76 o 
  -4   6   3       50.43       53.07      1.73 o 
  -3   6   3      117.47      124.21      3.37 o 
  -2   6   3      148.96      150.46      3.70 o 
  -1   6   3        3.14        3.90      0.81 o 
   0   6   3       22.72       23.14      0.91 o 
   1   6   3        0.02       -0.21      0.25 o 
   2   6   3        5.28        6.39      0.71 o 
   3   6   3        1.03        0.93      0.81 o 
   4   6   3      108.81      100.25      3.23 o 
   5   6   3       75.68       75.62      4.75 o 
  -4   7   3       20.82       21.85      2.65 o 
  -3   7   3      139.24      145.01      6.08 o 
  -2   7   3       74.14       81.09      4.23 o 
  -1   7   3       26.66       26.43      2.36 o 
   0   7   3        1.72        2.13      0.94 o 
   1   7   3       87.28       97.67      3.13 o 
   2   7   3        7.48        5.68      1.49 o 
   3   7   3        1.63        1.34      1.07 o 
 -10   0   4       14.82       14.83      2.06 o 
  -9   0   4       69.47       72.41      2.61 o 
  -8   0   4        0.25        1.78      0.37 o 
  -7   0   4       18.52       18.19      1.01 o 
  -6   0   4      552.56      632.18      7.20 o 
  -5   0   4      911.49      908.53      8.78 o 
  -4   0   4      215.15      194.08      2.52 o 
  -3   0   4     1248.69     1276.77     42.77 o 
  -2   0   4     7626.34     6519.63    162.27 o 
  -1   0   4       86.85       94.28      1.17 o 
   0   0   4      543.35      556.65      8.68 o 
   1   0   4       30.80       28.57      0.69 o 
   2   0   4     1666.02     1666.64     20.63 o 
   3   0   4       33.41       33.42      1.22 o 
   4   0   4      781.00      810.92     13.09 o 
   5   0   4       93.69       77.47      2.15 o 
   6   0   4     2553.08     2476.23     31.21 o 
   7   0   4        0.64        1.20      0.38 o 
   8   0   4        6.30        6.92      0.74 o 
   9   0   4        4.06        5.41      0.80 o 
 -10   1   4       19.57       20.98      1.31 o 
  -9   1   4      134.95      138.35      2.40 o 
  -8   1   4        0.12        0.34      0.20 o 
  -7   1   4      100.10       89.55      1.29 o 
  -6   1   4      226.48      241.17      2.31 o 
  -5   1   4      278.59      305.70      2.68 o 
  -4   1   4       79.15       99.24      1.20 o 
  -3   1   4     1089.76     1218.66     10.42 o 
  -2   1   4      154.39      153.26      4.54 o 
  -1   1   4       44.60       47.22      0.49 o 
   0   1   4     1806.86     1612.37     15.37 o 
   1   1   4        0.90        1.84      0.24 o 
   2   1   4       42.59       46.04      0.78 o 
   3   1   4      415.40      475.02      4.58 o 
   4   1   4        0.01       -0.12      0.12 o 
   5   1   4      147.25      139.16      1.87 o 
   6   1   4      307.24      299.41      3.44 o 
   7   1   4       45.40       45.94      1.08 o 
   8   1   4       39.29       42.35      1.10 o 
   9   1   4        6.38        8.96      0.97 o 
 -10   2   4       21.63       22.42      1.47 o 
  -9   2   4       23.92       18.59      1.61 o 
  -8   2   4        7.40        6.52      0.48 o 
  -7   2   4        6.63        5.95      0.39 o 
  -6   2   4       12.39       16.34      0.53 o 
  -5   2   4      257.96      269.01      2.45 o 
  -4   2   4       74.43       77.60      0.99 o 
  -3   2   4      863.68      965.25      7.78 o 
  -2   2   4      829.28      920.06      8.68 o 
  -1   2   4       17.76       12.80      0.32 o 
   0   2   4      124.51      159.82      1.76 o 
   1   2   4      182.22      170.36      2.27 o 
   2   2   4      242.00      236.50      2.69 o 
   3   2   4        8.06       10.92      0.43 o 
   4   2   4       39.08       39.92      0.82 o 
   5   2   4      160.83      148.82      1.99 o 
   6   2   4        0.01        0.27      0.17 o 
   7   2   4      132.97      137.67      2.30 o 
   8   2   4       15.93       15.60      0.83 o 
   9   2   4       29.12       34.38      2.32 o 
 -10   3   4       15.15       17.81      1.35 o 
  -9   3   4       32.32       32.60      1.35 o 
  -8   3   4        5.47        6.00      0.48 o 
  -7   3   4        2.25        1.41      0.29 o 
  -6   3   4        1.48        2.77      0.32 o 
  -5   3   4        4.81        3.98      0.35 o 
  -4   3   4        0.16        0.76      0.14 o 
  -3   3   4      251.91      242.50      6.51 o 
  -2   3   4      544.35      493.46      5.63 o 
  -1   3   4      363.77      375.82      3.81 o 
   0   3   4       10.81       10.67      0.29 o 
   1   3   4        2.02        7.80      0.33 o 
   2   3   4        3.50        2.21      0.28 o 
   3   3   4        0.09        0.48      0.16 o 
   4   3   4       31.68       24.02      0.69 o 
   5   3   4        8.49        7.71      0.47 o 
   6   3   4       19.27       20.53      0.78 o 
   7   3   4        0.32        0.74      0.26 o 
   8   3   4       14.51       13.84      1.61 o 
  -9   4   4       31.69       29.48      1.31 o 
  -8   4   4        0.13        0.47      0.29 o 
  -7   4   4        3.87        3.30      0.42 o 
  -6   4   4       83.68       80.29      1.80 o 
  -5   4   4       15.84       19.10      0.81 o 
  -4   4   4        0.35        0.94      0.52 o 
  -3   4   4      298.78      277.95      3.61 o 
  -2   4   4      923.35      902.83     10.04 o 
  -1   4   4        3.92        5.51      0.39 o 
   0   4   4      309.19      336.15      3.30 o 
   1   4   4       37.27       34.87      0.71 o 
   2   4   4       25.61       17.51      0.57 o 
   3   4   4      175.87      147.92      2.08 o 
   4   4   4       56.75       48.52      1.13 o 
   5   4   4        3.36        5.73      0.76 o 
   6   4   4      171.33      173.31      3.09 o 
   7   4   4       63.45       67.35      2.20 o 
   8   4   4        4.59        5.19      1.50 o 
  -8   5   4        1.42        1.83      0.50 o 
  -7   5   4        0.43        1.32      0.38 o 
  -6   5   4       24.01       25.89      1.32 o 
  -5   5   4      191.50      200.65      3.24 o 
  -4   5   4       28.00       27.37      1.10 o 
  -3   5   4      353.04      336.47      6.45 o 
  -2   5   4       41.70       46.96      2.02 o 
  -1   5   4       12.86       16.38      1.16 o 
   0   5   4       44.59       49.08      1.40 o 
   1   5   4       43.94       41.99      1.14 o 
   2   5   4        1.35        1.84      0.62 o 
   3   5   4      177.04      150.70      6.36 o 
   4   5   4       22.06       21.93      1.01 o 
   5   5   4       37.38       42.60      2.21 o 
   6   5   4        0.71        1.09      0.66 o 
   7   5   4      216.11      207.65      7.43 o 
  -6   6   4       65.31       78.25      2.33 o 
  -5   6   4      209.96      231.64      4.40 o 
  -4   6   4       12.14       13.30      1.74 o 
  -3   6   4       23.35       25.22      2.25 o 
  -2   6   4      133.94      136.18      4.48 o 
  -1   6   4        5.96        7.16      0.90 o 
   0   6   4        3.42        4.24      0.52 o 
   1   6   4        6.23        5.24      0.55 o 
   2   6   4       51.65       51.27      2.09 o 
   3   6   4        0.21        0.14      0.43 o 
   4   6   4       58.11       51.99      4.57 o 
   5   6   4      275.48      298.65      6.85 o 
  -3   7   4        0.12        0.57      0.89 o 
  -2   7   4       25.12       21.96      2.49 o 
  -1   7   4        2.57        4.82      1.30 o 
   0   7   4       62.61       69.43      3.68 o 
   1   7   4        0.64        1.65      0.85 o 
   2   7   4        1.41        0.64      0.95 o 
   3   7   4        1.33        0.65      0.92 o 
 -10   1   5       16.82       16.92      1.30 o 
  -9   1   5       38.67       37.50      1.14 o 
  -8   1   5        0.14       -0.15      0.17 o 
  -7   1   5       16.11       20.43      0.67 o 
  -6   1   5        0.62        1.19      0.32 o 
  -5   1   5        2.55        1.67      0.20 o 
  -4   1   5     1687.84     1692.70     14.59 o 
  -3   1   5        1.61        3.13      0.18 o 
  -2   1   5       55.41       76.81      0.89 o 
  -1   1   5        1.36        4.02      0.17 o 
   0   1   5      710.30      684.97      7.18 o 
   1   1   5      373.26      365.08      3.77 o 
   2   1   5       27.12       36.22      0.82 o 
   3   1   5     1451.11     1495.20     13.36 o 
   4   1   5      175.23      166.23      2.04 o 
   5   1   5      698.64      659.78      6.45 o 
   6   1   5      287.26      277.76      3.28 o 
   7   1   5        2.08        1.63      0.30 o 
   8   1   5        0.06        0.50      0.33 o 
   9   1   5        1.31        2.45      0.58 o 
 -10   2   5      127.57      132.65      2.93 o 
  -9   2   5        1.86        1.00      0.36 o 
  -8   2   5       37.95       36.73      1.21 o 
  -7   2   5        0.47        0.61      0.21 o 
  -6   2   5        0.28        0.04      0.18 o 
  -5   2   5        4.03        3.83      0.31 o 
  -4   2   5     2251.89     2293.89     18.10 o 
  -3   2   5      159.94      179.19      2.04 o 
  -2   2   5      641.20      702.77      7.26 o 
  -1   2   5      351.36      383.50      3.22 o 
   0   2   5      364.72      448.16      5.88 o 
   1   2   5      196.00      199.15      3.79 o 
   2   2   5        2.31       -0.22      0.11 o 
   3   2   5       64.78       66.46      1.04 o 
   4   2   5       71.20       64.29      1.10 o 
   5   2   5      260.78      259.78      3.31 o 
   6   2   5      203.67      192.41      3.42 o 
   7   2   5        3.78        3.33      0.38 o 
   8   2   5      397.30      401.69      5.21 o 
   9   2   5        0.19        0.70      0.62 o 
 -10   3   5      104.71      110.16      3.67 o 
  -9   3   5       35.86       33.93      1.30 o 
  -8   3   5        5.07        5.89      0.49 o 
  -7   3   5       17.41       18.10      0.68 o 
  -6   3   5      120.04      115.87      1.71 o 
  -5   3   5       43.51       47.93      1.04 o 
  -4   3   5       74.22       78.57      1.46 o 
  -3   3   5      398.01      402.85      4.75 o 
  -2   3   5      145.28      133.73      1.87 o 
  -1   3   5     1002.82     1173.78     11.04 o 
   0   3   5       15.48       15.27      0.47 o 
   1   3   5      156.78      144.40      1.80 o 
   2   3   5       83.71       84.99      1.53 o 
   3   3   5      207.07      200.23      2.33 o 
   4   3   5      138.69      133.31      1.81 o 
   5   3   5      163.71      155.22      2.38 o 
   6   3   5       17.95       17.59      0.77 o 
   7   3   5        1.26        2.04      0.40 o 
   8   3   5        4.67        6.02      0.80 o 
  -9   4   5        1.03        0.76      0.40 o 
  -8   4   5       32.14       32.08      1.08 o 
  -7   4   5        5.42        5.94      0.54 o 
  -6   4   5        0.29        0.60      0.31 o 
  -5   4   5        4.12        3.87      0.53 o 
  -4   4   5      103.86       98.51      2.10 o 
  -3   4   5      687.46      674.78      9.00 o 
  -2   4   5      144.89      155.33      2.50 o 
  -1   4   5      449.65      463.17     10.16 o 
   0   4   5        6.37        4.25      0.50 o 
   1   4   5       72.42       73.07      1.28 o 
   2   4   5       41.36       32.67      0.78 o 
   3   4   5        4.24        2.91      0.42 o 
   4   4   5        0.73        0.86      0.26 o 
   5   4   5      541.44      520.51      6.04 o 
   6   4   5      131.51      129.56      2.59 o 
   7   4   5       58.97       62.64      2.09 o 
   8   4   5       31.19       34.37      2.88 o 
  -8   5   5       14.35       11.83      0.94 o 
  -7   5   5        0.23        0.08      0.34 o 
  -6   5   5        1.76        0.76      0.35 o 
  -5   5   5       84.19       86.29      2.88 o 
  -4   5   5        1.13        0.36      0.46 o 
  -2   5   5      115.30      117.07      3.01 o 
  -1   5   5       32.59       32.09      1.12 o 
   0   5   5       14.01       15.04      0.84 o 
   1   5   5       14.37       13.76      0.78 o 
   2   5   5       14.71       10.76      1.22 o 
   3   5   5       30.33       29.15      1.56 o 
   4   5   5        0.10        0.38      0.26 o 
   5   5   5       16.87       14.88      0.96 o 
   6   5   5      128.53      126.72      3.73 o 
   7   5   5        3.87        2.86      1.14 o 
  -7   6   5       44.53       41.21      2.07 o 
  -6   6   5      166.28      181.11      5.62 o 
  -5   6   5       62.98       64.23      2.03 o 
  -3   6   5      100.32       99.32      2.99 o 
  -2   6   5       10.54       11.91      1.13 o 
  -1   6   5        0.07       -0.14      0.38 o 
   0   6   5       43.41       44.42      1.31 o 
   1   6   5        0.44        0.32      0.30 o 
   2   6   5       21.88       17.24      1.42 o 
   3   6   5        6.25        6.78      0.98 o 
   4   6   5        6.83       10.76      1.24 o 
   5   6   5       81.15       86.27      6.21 o 
  -3   7   5       46.20       46.91      3.26 o 
  -2   7   5       72.36       77.08      4.15 o 
  -1   7   5       67.88       65.95      3.71 o 
   0   7   5       10.38        9.73      1.66 o 
   1   7   5        0.09        0.49      0.59 o 
   2   7   5       20.67       24.08      1.66 o 
   3   7   5       48.43       35.61      1.95 o 
 -11   0   6       21.40       20.91      2.51 o 
 -10   0   6       52.95       49.76      3.22 o 
  -9   0   6      108.92      105.90      3.21 o 
  -8   0   6       91.97      100.06      2.19 o 
  -7   0   6      136.55      140.29      2.24 o 
  -6   0   6      403.94      421.75      4.51 o 
  -5   0   6      863.52      821.69      8.01 o 
  -4   0   6      329.67      391.51      5.24 o 
  -3   0   6     1387.23     1430.97     21.18 o 
  -2   0   6     2076.54     2034.50     21.49 o 
  -1   0   6      128.01      137.95      3.53 o 
   0   0   6      276.42      283.88      4.76 o 
   1   0   6       80.42       88.81      1.21 o 
   2   0   6     2010.65     2239.54     27.65 o 
   3   0   6      144.24      159.58      2.68 o 
   4   0   6       48.40       42.50      1.20 o 
   5   0   6      157.65      147.58      2.81 o 
   6   0   6        0.21        0.41      0.35 o 
   7   0   6       77.07       76.45      2.52 o 
   8   0   6       64.73       68.26      2.08 o 
   9   0   6        0.03        0.88      0.64 o 
 -10   1   6       25.11       26.03      1.36 o 
  -9   1   6        5.48        4.53      0.95 o 
  -8   1   6        0.13        0.13      0.20 o 
  -7   1   6      622.01      620.07      5.96 o 
  -6   1   6        0.30        0.26      0.16 o 
  -5   1   6      386.40      426.67      3.79 o 
  -4   1   6      563.63      624.32      4.84 o 
  -3   1   6      522.61      554.18      4.93 o 
  -2   1   6      929.71      982.05      8.43 o 
  -1   1   6     1044.75     1116.29      8.83 o 
   0   1   6     1239.05     1253.77     13.06 o 
   1   1   6        1.98        3.91      0.22 o 
   2   1   6      601.64      630.30      5.86 o 
   3   1   6      193.51      199.49      2.26 o 
   4   1   6      334.08      302.89      3.29 o 
   5   1   6      340.55      325.44      3.60 o 
   6   1   6       10.72       11.63      0.60 o 
   7   1   6        9.46        9.34      0.58 o 
   8   1   6        2.94        3.28      0.38 o 
   9   1   6        9.06        8.16      0.67 o 
 -10   2   6       11.71       13.54      1.52 o 
  -9   2   6       27.36       24.91      1.09 o 
  -8   2   6        3.46        3.24      0.39 o 
  -7   2   6       27.67       28.80      0.70 o 
  -6   2   6        0.40        0.41      0.24 o 
  -5   2   6      211.80      233.34      2.53 o 
  -4   2   6      973.20     1019.79      8.97 o 
  -3   2   6      269.07      323.26      3.36 o 
  -2   2   6      626.54      732.14      7.00 o 
  -1   2   6      364.51      416.33      3.93 o 
   0   2   6        2.66        5.61      0.34 o 
   1   2   6        4.48        1.46      0.26 o 
   2   2   6      248.33      231.14      2.47 o 
   3   2   6      121.53      111.08      1.62 o 
   4   2   6       71.96       68.47      1.27 o 
   5   2   6      290.43      285.42      3.28 o 
   6   2   6        7.50        7.58      0.50 o 
   7   2   6       10.03        9.49      0.67 o 
   8   2   6        1.00        1.60      0.36 o 
 -10   3   6        3.70        3.47      0.91 o 
  -9   3   6        0.01        0.61      0.31 o 
  -8   3   6        5.41        5.91      0.49 o 
  -7   3   6        0.24        0.20      0.33 o 
  -6   3   6        0.09       -0.07      0.18 o 
  -5   3   6       78.12       84.42      1.72 o 
  -4   3   6       50.86       35.64      0.93 o 
  -3   3   6       65.05       55.14      1.11 o 
  -2   3   6       66.81       78.63      1.26 o 
  -1   3   6       34.01       44.98      0.77 o 
   0   3   6        1.08        0.73      0.21 o 
   1   3   6       18.66       17.22      0.69 o 
   2   3   6        3.02        2.59      0.35 o 
   3   3   6        9.56        8.47      0.52 o 
   4   3   6        7.96        9.34      0.58 o 
   5   3   6      136.66      134.40      2.20 o 
   6   3   6      114.11      111.22      2.04 o 
   7   3   6       89.76       93.39      1.92 o 
   8   3   6        5.32        3.21      0.98 o 
  -9   4   6        2.96        3.56      0.50 o 
  -8   4   6        0.06        0.34      0.29 o 
  -7   4   6        6.11        6.34      0.63 o 
  -6   4   6       38.49       40.53      1.67 o 
  -5   4   6        3.58        2.87      0.48 o 
  -4   4   6      728.74      711.20      9.57 o 
  -3   4   6       34.01       42.33      1.19 o 
  -2   4   6      332.98      366.81      7.17 o 
  -1   4   6      104.69      107.29      2.09 o 
   0   4   6       28.10       31.52      1.08 o 
   1   4   6       22.30       21.62      0.71 o 
   2   4   6       32.75       24.75      0.83 o 
   3   4   6       33.55       33.71      0.92 o 
   4   4   6       13.74       14.34      0.68 o 
   5   4   6      200.16      192.20      2.88 o 
   6   4   6       18.63       16.20      0.87 o 
   7   4   6       33.85       37.88      1.63 o 
  -8   5   6        0.03        0.17      0.34 o 
  -7   5   6      406.64      426.91      7.00 o 
  -6   5   6       23.35       25.24      1.26 o 
  -5   5   6        0.01        0.78      0.56 o 
  -4   5   6        0.03        0.44      0.44 o 
  -3   5   6       82.40       76.55      2.39 o 
  -2   5   6        0.18       -0.42      0.31 o 
  -1   5   6       11.76       13.89      0.99 o 
   0   5   6       80.24       82.03      2.08 o 
   1   5   6      121.94       96.60      2.04 o 
   2   5   6       50.49       46.99      1.48 o 
   3   5   6      192.73      175.84      4.39 o 
   4   5   6        0.18        0.24      0.32 o 
   5   5   6      294.05      288.50      5.35 o 
   6   5   6       12.41       12.82      1.12 o 
  -6   6   6        2.11        2.13      0.60 o 
  -5   6   6        0.25        0.31      0.74 o 
  -4   6   6       23.00       20.11      1.44 o 
  -3   6   6      130.21      135.53      3.64 o 
  -2   6   6       47.91       47.85      2.81 o 
  -1   6   6       19.89       21.57      2.13 o 
   0   6   6        2.30        1.49      0.43 o 
   1   6   6       25.97       25.94      1.21 o 
   2   6   6       78.95       63.43      2.42 o 
   3   6   6      105.17      113.97      3.50 o 
   4   6   6       25.86       27.99      1.73 o 
   5   6   6        1.05        0.66      1.08 o 
  -3   7   6       11.14       12.43      1.94 o 
  -2   7   6       56.66       53.97      3.43 o 
  -1   7   6        7.14        7.81      1.62 o 
   0   7   6        2.06        1.90      0.63 o 
   1   7   6        0.08        0.64      0.43 o 
   2   7   6       30.85       31.66      2.53 o 
 -10   1   7        3.52        4.67      0.73 o 
  -9   1   7        0.00        0.07      0.21 o 
  -8   1   7      148.91      150.94      1.93 o 
  -7   1   7       62.70       62.16      1.05 o 
  -6   1   7       85.79       93.22      1.27 o 
  -5   1   7       45.15       42.83      0.69 o 
  -4   1   7      158.92      205.43      1.94 o 
  -3   1   7        2.69        0.57      0.13 o 
  -2   1   7      685.16      720.05      5.42 o 
  -1   1   7      266.69      295.38      2.73 o 
   0   1   7      191.13      188.44      2.31 o 
   1   1   7      626.59      683.30      5.67 o 
   2   1   7        1.22        3.61      0.35 o 
   3   1   7      500.26      453.31     11.26 o 
   4   1   7      754.49      742.02      7.47 o 
   5   1   7        9.03        9.18      0.52 o 
   6   1   7       31.10       26.97      0.80 o 
   7   1   7       11.44       11.78      0.67 o 
   8   1   7        3.28        3.40      0.43 o 
 -10   2   7        0.14        0.90      0.49 o 
  -9   2   7        0.43        0.26      0.29 o 
  -8   2   7        2.53        2.31      0.33 o 
  -7   2   7        1.80        1.24      0.25 o 
  -6   2   7      174.23      190.30      2.26 o 
  -5   2   7      410.85      429.83      4.19 o 
  -4   2   7      916.17      901.34      8.70 o 
  -3   2   7      136.10      126.67      1.56 o 
  -2   2   7      373.15      416.58      4.17 o 
  -1   2   7        4.57        2.95      0.21 o 
   0   2   7        0.05        1.80      0.29 o 
   1   2   7       81.41       70.24      1.44 o 
   2   2   7        0.34        2.79      0.26 o 
   3   2   7       19.41       22.96      0.77 o 
   4   2   7     1286.40     1211.49     12.18 o 
   5   2   7       40.59       44.06      1.05 o 
   6   2   7       90.16       88.28      1.75 o 
   7   2   7       43.26       43.09      1.58 o 
   8   2   7        0.16        0.47      0.36 o 
 -10   3   7       20.51       23.47      1.85 o 
  -9   3   7        0.16        0.65      0.28 o 
  -8   3   7       50.41       51.09      1.17 o 
  -7   3   7        2.21        1.93      0.40 o 
  -6   3   7        1.17        1.52      0.36 o 
  -5   3   7     2263.58     2178.27     22.76 o 
  -4   3   7      750.43      736.02      8.22 o 
  -3   3   7       76.82       90.06      1.52 o 
  -2   3   7      137.74      138.48      1.72 o 
  -1   3   7      202.71      214.23      2.94 o 
   0   3   7       27.17       30.60      0.94 o 
   1   3   7        1.81        5.57      0.49 o 
   2   3   7       33.45       39.13      1.02 o 
   3   3   7      969.87      925.35      9.61 o 
   4   3   7        1.16        0.73      0.36 o 
   5   3   7      105.32       97.19      2.00 o 
   6   3   7       50.21       51.20      1.32 o 
   7   3   7      273.21      279.37      4.46 o 
   8   3   7        0.08        0.31      0.68 o 
  -9   4   7        0.21        0.40      0.31 o 
  -8   4   7        0.34        1.12      0.34 o 
  -7   4   7       42.59       47.52      1.41 o 
  -6   4   7       17.80       17.48      1.00 o 
  -5   4   7      369.43      336.44      5.23 o 
  -4   4   7       13.03       11.85      0.73 o 
  -3   4   7      158.62      164.76      3.69 o 
  -2   4   7        0.33        1.03      0.34 o 
  -1   4   7        0.37        0.82      0.34 o 
   0   4   7       43.69       36.01      1.17 o 
   1   4   7       65.05       70.63      1.52 o 
   2   4   7        8.86        7.33      0.55 o 
   3   4   7       19.65       20.30      0.74 o 
   4   4   7       88.93       87.89      1.70 o 
   5   4   7      172.92      171.62      2.71 o 
   6   4   7        8.27        9.40      0.75 o 
   7   4   7       62.37       69.44      2.74 o 
  -8   5   7       10.23       15.56      1.25 o 
  -7   5   7       18.69       24.69      1.40 o 
  -6   5   7        0.46        0.62      0.46 o 
  -5   5   7       37.22       37.69      2.81 o 
  -4   5   7       75.06       78.51      2.55 o 
  -3   5   7       70.35       68.25      2.40 o 
  -2   5   7        1.06        1.49      0.49 o 
  -1   5   7       33.59       36.00      1.53 o 
   0   5   7       15.75       15.84      0.76 o 
   1   5   7        1.92        2.48      0.41 o 
   2   5   7        2.30        2.35      0.48 o 
   3   5   7      131.55      128.86      4.28 o 
   4   5   7       34.07       31.48      1.52 o 
   5   5   7       55.29       53.27      1.99 o 
   6   5   7       30.69       35.58      3.00 o 
  -6   6   7        4.04        2.98      1.24 o 
  -5   6   7       21.51       21.64      1.54 o 
  -4   6   7       13.99       14.99      1.36 o 
  -3   6   7        0.26        0.90      0.53 o 
  -2   6   7       38.80       40.06      1.82 o 
  -1   6   7       40.92       42.30      2.56 o 
   0   6   7        0.97        1.42      0.44 o 
   1   6   7       33.38       33.03      1.30 o 
   2   6   7      220.88      208.72      5.07 o 
   3   6   7       81.26       83.02      2.97 o 
   4   6   7       41.08       44.04      1.78 o 
  -4   7   7        0.01        0.05      0.75 o 
  -3   7   7       18.88       20.21      1.67 o 
  -2   7   7       18.64       17.56      2.41 o 
  -1   7   7       51.87       60.97      2.16 o 
   0   7   7        8.44        8.58      0.89 o 
   1   7   7       26.61       24.69      2.23 o 
   2   7   7       22.08       23.54      2.23 o 
 -11   0   8       18.04       18.15      2.34 o 
 -10   0   8        0.46        1.33      0.63 o 
  -9   0   8       13.11       13.58      1.12 o 
  -8   0   8      272.35      280.69      4.53 o 
  -7   0   8       33.05       34.44      0.99 o 
  -6   0   8      140.60      142.56      1.93 o 
  -5   0   8      412.70      416.67      5.69 o 
  -4   0   8      255.96      286.18      4.58 o 
  -3   0   8      397.23      461.19      5.97 o 
  -2   0   8      102.79      129.08      2.40 o 
  -1   0   8       12.46       18.36      0.75 o 
   0   0   8     3889.46     3758.88    137.77 o 
   1   0   8      836.38      936.05      9.95 o 
   2   0   8      463.55      452.88      7.59 o 
   3   0   8      451.88      496.86      6.96 o 
   4   0   8      142.10      147.09      2.76 o 
   5   0   8      110.48      106.52      2.33 o 
   6   0   8      122.59      105.60      2.46 o 
   7   0   8       49.31       53.00      1.75 o 
   8   0   8       18.04       24.63      1.48 o 
 -10   1   8        0.09        0.19      0.37 o 
  -9   1   8       13.66       14.50      0.67 o 
  -8   1   8        0.04        0.07      0.19 o 
  -7   1   8       11.58       12.33      0.53 o 
  -6   1   8        3.27        1.02      0.26 o 
  -5   1   8       11.46       12.29      0.34 o 
  -4   1   8       30.11       26.10      0.56 o 
  -3   1   8      475.08      528.75      4.70 o 
  -2   1   8       94.60      117.57      1.11 o 
  -1   1   8      224.65      242.68      2.88 o 
   0   1   8      125.26      151.22      1.97 o 
   1   1   8     1277.09     1377.69     11.09 o 
   2   1   8      254.81      271.65      2.87 o 
   3   1   8      313.52      295.24      3.85 o 
   4   1   8      105.83      101.99      1.66 o 
   5   1   8       49.74       42.53      0.96 o 
   6   1   8      230.99      218.39      2.84 o 
   7   1   8        6.30        6.72      0.52 o 
   8   1   8       34.04       36.67      1.20 o 
 -10   2   8        4.69        4.24      0.80 o 
  -9   2   8       73.01       71.79      1.44 o 
  -8   2   8        8.36        7.82      0.52 o 
  -7   2   8       60.27       58.83      1.16 o 
  -6   2   8      225.04      227.36      2.80 o 
  -5   2   8        0.45        0.51      0.23 o 
  -4   2   8       51.84       51.82      0.85 o 
  -3   2   8      154.00      160.66      2.20 o 
  -2   2   8      157.37      181.84      1.73 o 
  -1   2   8       72.39       87.05      1.29 o 
   0   2   8       12.31       19.69      0.55 o 
   1   2   8       31.40       33.54      0.96 o 
   2   2   8       36.46       37.93      0.73 o 
   3   2   8      207.49      195.87      2.33 o 
   4   2   8      421.49      390.13      6.29 o 
   5   2   8       79.17       76.01      1.55 o 
   6   2   8       66.91       60.72      1.44 o 
   7   2   8        3.43        3.13      0.41 o 
   8   2   8        9.64        9.88      0.77 o 
 -10   3   8        2.32        1.74      0.67 o 
  -9   3   8        8.12        7.08      0.56 o 
  -8   3   8        8.01        5.98      0.48 o 
  -7   3   8       24.14       23.35      0.75 o 
  -6   3   8       75.40       79.05      1.47 o 
  -5   3   8      427.15      410.49      5.07 o 
  -4   3   8      180.05      177.57      2.56 o 
  -3   3   8       75.77       70.97      1.46 o 
  -2   3   8        1.76        1.96      0.27 o 
  -1   3   8        3.16        2.74      0.25 o 
   0   3   8        7.42        6.15      0.42 o 
   1   3   8        7.80        8.19      0.59 o 
   2   3   8       14.31       14.11      0.58 o 
   3   3   8      201.37      193.86      2.70 o 
   4   3   8       76.46       77.38      1.54 o 
   5   3   8        2.76        3.58      0.46 o 
   6   3   8       15.91       17.57      0.87 o 
   7   3   8        0.23        0.54      0.31 o 
  -9   4   8        8.37        8.79      0.72 o 
  -8   4   8      170.17      180.91      3.26 o 
  -7   4   8        0.10        0.33      0.27 o 
  -6   4   8      360.91      351.12      4.72 o 
  -5   4   8        2.16        1.17      0.32 o 
  -4   4   8        2.22        3.13      0.66 o 
  -3   4   8      131.71      137.94      3.31 o 
  -2   4   8        0.42        0.76      0.42 o 
  -1   4   8       18.27       15.61      0.96 o 
   0   4   8       48.55       36.96      1.21 o 
   1   4   8        0.22        0.24      0.31 o 
   2   4   8       21.59       19.44      0.90 o 
   3   4   8       77.40       81.54      1.58 o 
   4   4   8      425.04      393.68      4.86 o 
   5   4   8       20.45       19.40      0.85 o 
   6   4   8       96.09      106.89      2.34 o 
   7   4   8        1.74        1.42      0.94 o 
  -8   5   8       33.33       34.14      1.59 o 
  -7   5   8       25.10       24.47      1.36 o 
  -6   5   8        8.92        8.44      1.09 o 
  -5   5   8       15.07       18.27      1.45 o 
  -4   5   8        0.67        1.05      0.53 o 
  -3   5   8      271.73      273.96      5.64 o 
  -2   5   8        2.84        1.06      0.50 o 
  -1   5   8       19.40       22.52      2.33 o 
   0   5   8       34.17       31.39      1.44 o 
   1   5   8      401.39      367.79      5.82 o 
   2   5   8       36.25       32.77      1.29 o 
   3   5   8        0.10        0.26      0.28 o 
   4   5   8        4.97        5.74      0.73 o 
   5   5   8       48.55       56.92      2.29 o 
  -6   6   8        0.28        0.16      0.48 o 
  -5   6   8       77.89       73.46      2.73 o 
  -4   6   8        0.49        0.42      0.69 o 
  -3   6   8        0.33       -0.36      0.20 o 
  -2   6   8        0.78        0.74      0.52 o 
  -1   6   8        5.08        4.53      0.77 o 
   0   6   8      225.41      209.10      4.02 o 
   1   6   8       48.58       46.57      1.98 o 
   2   6   8        0.79        0.13      1.38 o 
   3   6   8        0.01        0.25      0.36 o 
   4   6   8       15.71       18.00      1.35 o 
  -4   7   8        0.53        0.38      0.74 o 
  -3   7   8        0.01        0.36      0.75 o 
  -2   7   8       55.01       63.01      2.48 o 
  -1   7   8        7.05        7.87      0.88 o 
   0   7   8        4.66        2.52      0.65 o 
   1   7   8        4.65        5.42      0.89 o 
 -10   1   9       30.01       33.94      2.19 o 
  -9   1   9        5.18        5.52      0.43 o 
  -8   1   9        0.00        0.56      0.22 o 
  -7   1   9        1.22        1.30      0.25 o 
  -6   1   9       29.20       24.02      0.59 o 
  -5   1   9        0.43        0.04      0.15 o 
  -4   1   9       52.52       64.53      0.96 o 
  -3   1   9      352.79      417.28      3.81 o 
  -2   1   9       65.53       77.25      0.83 o 
  -1   1   9        0.99       -0.09      0.10 o 
   0   1   9      779.24      845.05      9.11 o 
   1   1   9       46.67       44.86      0.71 o 
   2   1   9      196.31      204.65      2.33 o 
   3   1   9        0.88        0.40      0.23 o 
   4   1   9        0.00        0.28      0.14 o 
   5   1   9        0.00       -0.03      0.16 o 
   6   1   9       75.08       69.79      1.38 o 
   7   1   9        0.29        0.43      0.24 o 
   8   1   9        2.53        2.38      0.39 o 
 -10   2   9       65.56       60.90      2.12 o 
  -9   2   9       23.38       22.65      0.90 o 
  -8   2   9       15.79       15.24      0.78 o 
  -7   2   9       71.40       72.56      1.50 o 
  -6   2   9     2209.09     2134.41     20.18 o 
  -5   2   9        2.79        3.98      0.31 o 
  -4   2   9      255.42      264.55      2.96 o 
  -3   2   9      164.42      164.11      2.48 o 
  -2   2   9       12.45       23.70      0.59 o 
  -1   2   9       90.52       75.10      1.70 o 
   0   2   9        4.95        8.15      0.56 o 
   1   2   9       65.68       61.29      1.05 o 
   2   2   9     1799.86     1674.79     14.95 o 
   3   2   9      211.70      197.60      2.70 o 
   4   2   9       78.37       68.42      1.41 o 
   5   2   9        0.91        0.75      0.25 o 
   6   2   9       71.43       68.41      1.56 o 
   7   2   9        6.10        6.38      0.65 o 
   8   2   9       11.89        9.40      0.96 o 
 -10   3   9        5.51        2.77      0.81 o 
  -9   3   9       42.11       47.40      1.22 o 
  -8   3   9       23.67       20.53      0.77 o 
  -7   3   9     1114.82     1063.25      9.91 o 
  -6   3   9      203.66      202.28      2.74 o 
  -5   3   9       45.19       47.60      1.16 o 
  -4   3   9      157.17      165.25      2.44 o 
  -3   3   9       10.04       11.82      0.55 o 
  -2   3   9      186.53      199.43      2.43 o 
  -1   3   9      151.41      162.28      2.80 o 
   0   3   9       18.65       11.52      0.55 o 
   1   3   9        0.15        0.03      0.17 o 
   2   3   9       22.85       22.74      0.73 o 
   3   3   9     1421.60     1324.89     13.46 o 
   4   3   9       29.42       28.79      0.91 o 
   5   3   9        3.41        3.52      0.48 o 
   6   3   9        0.24        0.06      0.37 o 
   7   3   9        0.23        0.77      0.30 o 
  -9   4   9       58.59       63.44      1.59 o 
  -8   4   9       12.21       12.13      0.80 o 
  -7   4   9       18.06       17.55      0.84 o 
  -6   4   9      181.63      176.18      3.35 o 
  -5   4   9       51.63       49.96      1.52 o 
  -4   4   9      193.38      189.51      4.23 o 
  -3   4   9      161.79      151.24      3.69 o 
  -2   4   9        1.12        2.32      0.54 o 
  -1   4   9       17.06        9.87      0.69 o 
   0   4   9        0.25        1.88      0.41 o 
   1   4   9      267.21      260.52      4.38 o 
   2   4   9       42.54       39.72      1.47 o 
   3   4   9      354.75      338.48      4.26 o 
   4   4   9        0.06        0.43      0.33 o 
   5   4   9      127.86      129.13      2.32 o 
   6   4   9        0.73        1.85      0.42 o 
  -8   5   9        0.19        0.32      0.52 o 
  -7   5   9        3.79        2.81      0.62 o 
  -6   5   9       41.88       45.14      2.67 o 
  -5   5   9        9.92       11.04      2.13 o 
  -4   5   9       33.88       29.00      1.54 o 
  -3   5   9       13.94       13.64      1.19 o 
  -2   5   9       16.03       13.55      1.14 o 
  -1   5   9        9.60       11.45      1.10 o 
   0   5   9       58.36       49.04      1.31 o 
   1   5   9       40.98       40.00      1.42 o 
   2   5   9        1.31        1.37      0.43 o 
   3   5   9       55.04       55.48      1.57 o 
   4   5   9       44.75       49.22      1.83 o 
   5   5   9       56.94       58.61      2.08 o 
  -6   6   9        1.97        1.80      1.00 o 
  -5   6   9        2.45        3.10      1.12 o 
  -4   6   9       55.12       54.16      2.25 o 
  -3   6   9       14.62       14.01      1.31 o 
  -2   6   9       24.33       26.70      2.00 o 
  -1   6   9       51.65       48.30      2.15 o 
   0   6   9      136.76      124.00      2.90 o 
   1   6   9        4.47        4.92      1.02 o 
   2   6   9       20.13       25.34      1.61 o 
   3   6   9        7.92        6.68      0.85 o 
   4   6   9       22.26       24.36      1.81 o 
  -3   7   9       24.22       34.06      2.55 o 
  -2   7   9        0.32        0.28      0.92 o 
  -1   7   9       27.14       28.83      1.40 o 
   0   7   9        0.33        0.81      0.43 o 
   1   7   9       19.41       21.93      1.57 o 
 -11   0  10       11.19       14.19      2.14 o 
 -10   0  10       12.83       12.11      1.00 o 
  -9   0  10       46.57       47.02      1.55 o 
  -8   0  10       45.79       52.68      1.76 o 
  -7   0  10       74.26       69.03      1.47 o 
  -6   0  10        4.55        2.65      0.33 o 
  -5   0  10       34.00       29.57      1.31 o 
  -4   0  10     1834.40     1907.65     23.20 o 
  -3   0  10       79.08      120.93      2.46 o 
  -2   0  10       10.59       27.21      1.43 o 
  -1   0  10       48.86       53.27      2.07 o 
   0   0  10      127.33      142.64      2.23 o 
   1   0  10      439.67      496.53      5.60 o 
   2   0  10      121.80      106.69      2.08 o 
   3   0  10      256.40      286.20      4.51 o 
   4   0  10      805.30      692.50     13.08 o 
   5   0  10        8.70        9.34      0.77 o 
   6   0  10       49.42       52.83      1.97 o 
   7   0  10        1.22        1.20      0.37 o 
   8   0  10      221.97      247.66      8.10 o 
 -10   1  10        0.28       -0.13      0.32 o 
  -9   1  10      216.48      207.19      2.70 o 
  -8   1  10       71.48       70.07      1.32 o 
  -7   1  10       62.05       62.19      1.07 o 
  -6   1  10        0.90        1.10      0.24 o 
  -5   1  10       11.49       12.63      0.45 o 
  -4   1  10      288.28      336.95      3.01 o 
  -3   1  10       67.59       81.16      1.02 o 
  -2   1  10      221.28      226.19      2.10 o 
  -1   1  10      735.38      862.06      9.30 o 
   0   1  10       67.40       77.12      1.03 o 
   1   1  10      240.14      243.04      2.50 o 
   2   1  10       41.57       39.91      0.80 o 
   3   1  10        0.01       -0.16      0.12 o 
   4   1  10        9.20        8.42      0.48 o 
   5   1  10       62.11       54.08      1.80 o 
   6   1  10       26.03       27.55      1.42 o 
   7   1  10       15.16       14.81      0.87 o 
   8   1  10       10.12       10.68      1.01 o 
 -10   2  10       14.60       14.79      0.84 o 
  -9   2  10        2.11        0.87      0.47 o 
  -8   2  10       19.65       18.20      0.70 o 
  -7   2  10      404.09      389.08      4.53 o 
  -6   2  10        1.86        2.11      0.31 o 
  -5   2  10      132.79      128.73      1.87 o 
  -4   2  10       15.45       14.12      0.57 o 
  -3   2  10       26.58       37.75      0.87 o 
  -2   2  10       52.15       57.11      0.85 o 
  -1   2  10      368.09      386.61      3.89 o 
   0   2  10        0.16        0.13      0.14 o 
   1   2  10       21.64       19.32      0.62 o 
   2   2  10      300.98      294.70      3.60 o 
   3   2  10        3.18        1.66      0.28 o 
   4   2  10      102.01       93.34      1.74 o 
   5   2  10       63.27       51.71      1.30 o 
   6   2  10       15.37       14.57      0.82 o 
   7   2  10        0.54        1.23      0.44 o 
 -10   3  10        8.78       10.06      0.92 o 
  -9   3  10        5.22        7.84      0.59 o 
  -8   3  10       63.68       60.96      1.31 o 
  -7   3  10      149.07      148.03      2.31 o 
  -6   3  10        5.37        5.59      0.52 o 
  -5   3  10        3.19        2.24      0.33 o 
  -4   3  10        0.16       -0.11      0.21 o 
  -3   3  10       32.41       31.23      1.10 o 
  -2   3  10        0.00        1.82      0.30 o 
  -1   3  10       38.49       29.27      1.01 o 
   0   3  10       47.39       43.75      1.15 o 
   1   3  10      101.86       98.11      1.79 o 
   2   3  10       14.38       16.17      0.67 o 
   3   3  10      237.58      228.78      3.48 o 
   4   3  10       68.51       64.38      1.61 o 
   5   3  10       14.38       13.31      0.77 o 
   6   3  10        0.16        0.36      0.28 o 
   7   3  10        2.30        3.01      0.59 o 
  -9   4  10        0.03        0.49      0.38 o 
  -8   4  10       85.90       77.83      1.93 o 
  -7   4  10      221.70      212.47      4.99 o 
  -6   4  10        0.33        0.62      0.38 o 
  -5   4  10       84.51       83.61      2.05 o 
  -4   4  10       42.56       44.08      1.55 o 
  -3   4  10        0.23        0.52      0.40 o 
  -2   4  10        8.63       13.04      1.85 o 
  -1   4  10        1.09        0.15      0.26 o 
   0   4  10      101.09       83.36      2.36 o 
   1   4  10       68.88       67.80      1.82 o 
   2   4  10      482.85      450.34      6.90 o 
   3   4  10        4.26        3.35      0.42 o 
   4   4  10      164.60      164.92      2.67 o 
   5   4  10       67.31       75.42      1.90 o 
   6   4  10        6.81        6.84      0.69 o 
  -8   5  10        6.35        5.22      1.07 o 
  -7   5  10        0.74        0.80      0.87 o 
  -6   5  10       24.08       23.60      1.68 o 
  -5   5  10      145.33      140.02      3.80 o 
  -4   5  10        5.57        5.20      0.83 o 
  -3   5  10        6.70        5.83      0.84 o 
  -2   5  10       10.08       10.16      1.23 o 
   0   5  10       37.67       33.67      1.30 o 
   1   5  10        9.08       10.52      0.89 o 
   2   5  10        1.17        0.79      0.39 o 
   3   5  10       27.16       30.86      1.18 o 
   4   5  10        0.62        0.83      0.36 o 
   5   5  10       61.60       76.26      3.01 o 
  -6   6  10        0.42        0.27      0.71 o 
  -5   6  10        1.83        2.07      0.72 o 
  -4   6  10      122.61      123.12      3.63 o 
  -3   6  10       66.72       79.27      2.74 o 
  -2   6  10       17.36       17.48      1.96 o 
  -1   6  10        4.52        5.54      0.85 o 
   0   6  10        0.22        0.71      0.39 o 
   1   6  10       59.42       62.30      2.41 o 
   2   6  10        7.22        6.17      1.38 o 
   3   6  10       19.89       15.79      1.27 o 
  -3   7  10        0.44        1.04      0.87 o 
  -2   7  10       39.62       36.58      2.63 o 
  -1   7  10       14.59       13.78      1.40 o 
   0   7  10        7.84        7.21      2.55 o 
 -10   1  11       57.80       54.35      1.39 o 
  -9   1  11        4.34        5.19      0.45 o 
  -8   1  11      182.02      183.58      2.44 o 
  -7   1  11      206.91      213.50      2.57 o 
  -6   1  11        7.59        8.72      0.43 o 
  -5   1  11      328.97      351.32      3.53 o 
  -4   1  11       50.74       47.73      0.75 o 
  -3   1  11        3.45        4.62      0.23 o 
  -2   1  11      849.89      881.59      7.67 o 
  -1   1  11       62.67       69.20      1.21 o 
   0   1  11        1.36        3.18      0.24 o 
   1   1  11      146.43      125.42      1.51 o 
   2   1  11       61.79       55.61      1.00 o 
   3   1  11       29.16       23.87      0.66 o 
   4   1  11       56.62       46.89      1.68 o 
   5   1  11       50.81       42.81      1.16 o 
   6   1  11        0.46        0.26      0.16 o 
   7   1  11       41.83       47.39      1.54 o 
 -10   2  11        5.21        5.24      0.81 o 
  -9   2  11        3.29        3.21      0.44 o 
  -8   2  11      401.86      412.39      4.49 o 
  -7   2  11       58.90       58.15      1.26 o 
  -6   2  11        0.78        0.82      0.26 o 
  -5   2  11       10.92       10.90      0.60 o 
  -4   2  11       59.23       59.08      1.21 o 
  -3   2  11       28.45       29.37      0.77 o 
  -2   2  11      272.68      267.78      2.74 o 
  -1   2  11        3.57        5.86      0.41 o 
   0   2  11      126.48      105.08      1.66 o 
   1   2  11      126.21      133.71      2.21 o 
   2   2  11     1247.37     1157.86     11.80 o 
   3   2  11      187.13      174.29      2.72 o 
   4   2  11       13.13        9.51      0.62 o 
   5   2  11       47.39       48.33      1.64 o 
   6   2  11        0.21        0.69      0.26 o 
   7   2  11        1.64        1.87      0.43 o 
 -10   3  11       70.51       74.55      2.19 o 
  -9   3  11      140.21      136.23      2.38 o 
  -8   3  11       35.39       35.66      0.99 o 
  -7   3  11      352.20      322.62      4.45 o 
  -6   3  11       37.04       32.20      1.07 o 
  -5   3  11       29.48       26.90      1.47 o 
  -4   3  11       60.48       69.43      1.68 o 
  -3   3  11        0.87        0.48      0.29 o 
  -2   3  11      151.45      142.45      2.26 o 
  -1   3  11      282.54      257.73      4.15 o 
   0   3  11        4.49        5.27      0.56 o 
   1   3  11     3271.88     2930.67     94.57 o 
   2   3  11      184.06      176.14      2.85 o 
   3   3  11        7.39        7.21      0.54 o 
   4   3  11       14.75       13.94      0.96 o 
   5   3  11       37.62       33.92      1.09 o 
   6   3  11        0.21        0.50      0.32 o 
  -9   4  11      153.72      143.66      2.88 o 
  -8   4  11       38.70       30.33      1.20 o 
  -7   4  11        6.85        8.10      0.80 o 
  -6   4  11       37.82       37.28      1.37 o 
  -5   4  11        5.06        3.59      0.55 o 
  -4   4  11       34.23       32.61      1.20 o 
  -3   4  11       28.52       22.24      1.25 o 
  -2   4  11       31.81       21.44      1.19 o 
  -1   4  11      148.98      126.77      2.62 o 
   0   4  11        5.46        5.98      1.15 o 
   1   4  11       17.42       15.94      0.94 o 
   2   4  11       55.33       49.43      1.42 o 
   3   4  11        2.72        2.58      0.41 o 
   4   4  11       15.69       19.35      0.90 o 
   5   4  11       36.15       36.07      1.31 o 
   6   4  11        0.01        0.59      0.38 o 
  -8   5  11      103.39       97.93      3.40 o 
  -7   5  11        2.11        0.60      0.59 o 
  -6   5  11       86.90       87.30      2.97 o 
  -5   5  11        5.99        6.23      1.12 o 
  -4   5  11       21.95       25.02      2.02 o 
  -3   5  11        0.18        0.84      0.48 o 
  -2   5  11       39.78       32.11      1.57 o 
  -1   5  11        8.54        6.33      1.00 o 
   0   5  11        0.86        0.98      0.53 o 
   1   5  11        0.46        0.66      0.38 o 
   2   5  11        3.90        4.14      0.62 o 
   3   5  11       30.48       32.75      1.55 o 
   4   5  11        1.36        1.53      0.46 o 
   5   5  11        4.34        4.86      1.36 o 
  -6   6  11       38.34       36.95      2.73 o 
  -5   6  11       13.43       11.93      1.34 o 
  -4   6  11       56.21       66.84      2.59 o 
  -3   6  11        2.75        2.97      0.67 o 
  -2   6  11        0.04       -0.09      0.34 o 
  -1   6  11       27.11       24.82      1.70 o 
   0   6  11       12.20       10.08      1.15 o 
   1   6  11        3.21        3.63      0.76 o 
   2   6  11        5.14        7.12      1.51 o 
   3   6  11        2.90        1.79      0.70 o 
 -10   0  12        5.89        7.63      0.82 o 
  -9   0  12        1.11        1.28      0.43 o 
  -8   0  12      197.02      198.11      3.08 o 
  -7   0  12      137.76      132.63      2.58 o 
  -6   0  12     1242.47     1273.40     15.65 o 
  -5   0  12        4.77        1.19      0.25 o 
  -4   0  12      144.45      125.26      2.19 o 
  -3   0  12        3.00        1.36      0.38 o 
  -2   0  12      133.11      127.02      2.09 o 
  -1   0  12        9.18       10.89      0.54 o 
   0   0  12       53.34       61.30      1.31 o 
   1   0  12       12.94       13.53      0.62 o 
   2   0  12       15.34        7.30      0.60 o 
   3   0  12       11.69       11.26      0.85 o 
   4   0  12      130.42       90.44      2.15 o 
   5   0  12       21.99       21.99      1.04 o 
   6   0  12      231.93      240.04      4.53 o 
   7   0  12       49.91       50.58      2.34 o 
 -10   1  12       53.19       54.42      1.27 o 
  -9   1  12      178.18      177.28      2.84 o 
  -8   1  12      161.05      168.32      2.31 o 
  -7   1  12       90.06       82.93      1.82 o 
  -6   1  12       12.65       14.98      0.52 o 
  -5   1  12      264.00      298.80      3.11 o 
  -4   1  12       13.62       12.70      0.47 o 
  -3   1  12       16.46       13.94      0.39 o 
  -2   1  12       48.77       50.66      0.80 o 
  -1   1  12       59.05       61.79      1.16 o 
   0   1  12      777.47      762.58      6.95 o 
   1   1  12       24.06       18.41      0.46 o 
   2   1  12        6.35        3.70      0.31 o 
   3   1  12      190.75      150.24      2.04 o 
   4   1  12       89.64       71.94      1.68 o 
   5   1  12        0.27        0.42      0.19 o 
   6   1  12        6.61        8.34      0.65 o 
   7   1  12       40.53       42.38      1.98 o 
 -10   2  12        0.62        0.74      0.30 o 
  -9   2  12      178.32      174.64      2.77 o 
  -8   2  12        3.69        3.24      0.42 o 
  -7   2  12        0.21        0.12      0.23 o 
  -6   2  12        0.05       -0.09      0.20 o 
  -5   2  12       61.21       58.86      1.28 o 
  -4   2  12        2.35        3.36      0.45 o 
  -3   2  12       81.50      107.95      1.58 o 
  -2   2  12       98.53      110.48      1.41 o 
  -1   2  12        2.11        3.49      0.33 o 
   0   2  12       85.62       85.20      1.54 o 
   1   2  12      636.05      591.90      6.45 o 
   2   2  12        1.49        1.41      0.30 o 
   3   2  12       42.91       36.60      1.01 o 
   4   2  12       11.96       10.94      0.68 o 
   5   2  12        0.03        0.25      0.19 o 
   6   2  12       14.72       15.35      0.90 o 
   7   2  12       68.69       73.17      2.31 o 
  -9   3  12        4.29        3.61      0.58 o 
  -8   3  12       92.33       85.38      1.91 o 
  -7   3  12       43.90       42.08      1.23 o 
  -6   3  12        2.44        1.70      0.35 o 
  -5   3  12        0.06        0.09      0.27 o 
  -4   3  12       13.28       17.40      1.16 o 
  -3   3  12       26.62       24.19      0.95 o 
  -2   3  12       21.07       12.00      0.77 o 
  -1   3  12        1.80        2.86      0.51 o 
   0   3  12      198.21      202.13      5.44 o 
   1   3  12      246.56      241.69      3.51 o 
   2   3  12       25.23       27.06      1.15 o 
   3   3  12        6.10        8.36      0.60 o 
   4   3  12        0.00        0.51      0.23 o 
   5   3  12        5.75        6.79      0.59 o 
   6   3  12        0.01        0.66      0.38 o 
  -9   4  12      186.78      174.84      3.26 o 
  -8   4  12        9.46        8.87      0.79 o 
  -7   4  12       27.66       26.81      1.21 o 
  -6   4  12        4.97        5.36      1.20 o 
  -5   4  12        6.22        6.17      0.67 o 
  -4   4  12        0.22        0.40      0.31 o 
  -3   4  12       21.74       16.91      1.19 o 
  -2   4  12      278.06      230.32      4.02 o 
  -1   4  12       12.31       13.49      0.92 o 
   0   4  12      353.48      353.66      7.01 o 
   1   4  12       94.59       85.94      2.18 o 
   2   4  12        5.32        8.75      0.71 o 
   3   4  12       26.82       27.20      1.10 o 
   4   4  12        5.51        5.84      0.64 o 
   5   4  12       15.47       19.20      1.42 o 
  -7   5  12       88.63       78.41      2.89 o 
  -6   5  12       37.50       36.52      3.19 o 
  -5   5  12      235.60      234.14      5.66 o 
  -4   5  12        2.04        2.02      1.16 o 
  -3   5  12        0.78        1.50      0.56 o 
  -2   5  12       53.14       43.64      1.89 o 
  -1   5  12        0.31        1.26      0.61 o 
   0   5  12       47.87       50.32      2.00 o 
   1   5  12       14.81       12.56      1.24 o 
   2   5  12        4.98        5.90      0.64 o 
   3   5  12      377.99      404.39      5.93 o 
   4   5  12        9.82        8.81      1.73 o 
  -6   6  12      104.17       93.56      4.52 o 
  -5   6  12        9.84       14.26      1.46 o 
  -4   6  12        0.83       -0.56      0.53 o 
  -3   6  12       15.77       16.25      1.45 o 
  -2   6  12       30.94       30.75      2.32 o 
  -1   6  12        6.92        8.20      1.47 o 
   0   6  12        2.16        1.18      0.93 o 
   1   6  12       12.74       15.65      1.67 o 
   2   6  12        0.18       -0.56      0.58 o 
 -10   1  13       30.07       30.07      0.95 o 
  -9   1  13      276.28      280.17      3.40 o 
  -8   1  13       12.30       12.97      0.74 o 
  -7   1  13      114.23      115.94      1.69 o 
  -6   1  13      158.40      161.22      2.02 o 
  -5   1  13        0.31        0.31      0.20 o 
  -4   1  13        3.31        3.15      0.30 o 
  -3   1  13        0.88        0.69      0.17 o 
  -2   1  13       21.80       24.07      0.56 o 
  -1   1  13       19.86       16.33      0.54 o 
   0   1  13      611.43      578.51      5.46 o 
   1   1  13       19.16       25.51      0.66 o 
   2   1  13       12.55       13.89      0.68 o 
   3   1  13       57.77       41.33      1.07 o 
   4   1  13       27.20       24.71      0.87 o 
   5   1  13        4.00        5.03      0.48 o 
   6   1  13      104.08      113.18      2.22 o 
   7   1  13        2.50        2.74      0.70 o 
 -10   2  13       18.68       17.44      0.95 o 
  -9   2  13       45.07       47.48      1.31 o 
  -8   2  13      304.52      291.27      4.24 o 
  -7   2  13        9.98        8.52      0.57 o 
  -6   2  13        4.53        5.32      0.49 o 
  -5   2  13       26.92       26.38      0.84 o 
  -4   2  13      205.75      193.62      2.75 o 
  -3   2  13      142.00      151.09      2.34 o 
  -2   2  13       37.39       40.14      0.83 o 
  -1   2  13        0.07        0.06      0.19 o 
   0   2  13     1514.27     1451.37     14.03 o 
   1   2  13        0.00        0.56      0.24 o 
   2   2  13       34.13       28.90      0.87 o 
   3   2  13       37.52       36.06      1.15 o 
   4   2  13        0.20        0.88      0.26 o 
   5   2  13       38.54       40.22      1.21 o 
   6   2  13      110.39      112.58      2.66 o 
  -9   3  13       69.45       65.20      1.76 o 
  -8   3  13        2.00        1.19      0.38 o 
  -7   3  13       23.73       20.53      1.06 o 
  -6   3  13       37.27       34.89      1.50 o 
  -5   3  13        3.36        2.80      0.48 o 
  -4   3  13       13.55       13.67      0.87 o 
  -3   3  13      215.04      188.23      3.25 o 
  -2   3  13       47.48       33.89      1.00 o 
  -1   3  13      568.83      550.48      8.84 o 
   0   3  13       44.34       41.80      1.60 o 
   1   3  13       32.23       31.19      0.90 o 
   2   3  13       86.05       88.30      1.70 o 
   3   3  13       73.83       69.67      1.54 o 
   4   3  13       41.31       39.36      1.17 o 
   5   3  13        0.13        1.17      0.37 o 
   6   3  13        0.51        0.46      0.54 o 
  -8   4  13       95.38       83.51      2.32 o 
  -7   4  13       46.02       42.45      2.08 o 
  -6   4  13       20.02       19.97      1.04 o 
  -5   4  13        0.04       -0.09      0.61 o 
  -4   4  13       53.86       51.65      1.82 o 
  -3   4  13       61.20       46.09      1.46 o 
  -2   4  13       64.89       66.10      1.86 o 
  -1   4  13      468.37      460.84      8.34 o 
   0   4  13      142.59      147.25      5.28 o 
   1   4  13       26.07       27.20      1.19 o 
   2   4  13       64.64       63.12      1.69 o 
   3   4  13       21.63       20.11      1.05 o 
   4   4  13        0.01        1.13      0.85 o 
   5   4  13       32.34       32.59      1.55 o 
  -7   5  13        2.89        5.76      1.14 o 
  -6   5  13       72.07       81.26      2.90 o 
  -5   5  13        0.04        0.04      0.46 o 
  -4   5  13        5.57        6.15      1.03 o 
  -3   5  13       13.28       11.10      1.16 o 
  -2   5  13       17.25       14.58      1.46 o 
  -1   5  13        1.04        1.12      0.40 o 
   0   5  13      157.11      145.36      7.10 o 
   1   5  13        0.67        0.61      0.48 o 
   2   5  13       33.20       33.14      1.28 o 
   3   5  13       11.36       13.03      0.98 o 
   4   5  13        6.55        5.69      1.06 o 
  -5   6  13        6.15        6.66      1.44 o 
  -4   6  13        0.06       -0.03      0.57 o 
  -3   6  13       73.43       72.57      2.74 o 
  -2   6  13        9.24       10.72      1.19 o 
  -1   6  13        0.35       -0.57      0.50 o 
   0   6  13      101.62      106.35      2.78 o 
   1   6  13       46.88       47.80      1.81 o 
 -10   0  14      449.20      475.96      8.97 o 
  -9   0  14      170.32      172.16      2.96 o 
  -8   0  14      258.52      265.53      3.85 o 
  -7   0  14       44.45       49.21      1.45 o 
  -6   0  14       27.12       31.45      1.09 o 
  -5   0  14      101.35       92.60      1.92 o 
  -4   0  14        6.83        7.75      0.71 o 
  -3   0  14       19.33       17.49      0.69 o 
  -2   0  14      287.93      276.46      3.51 o 
  -1   0  14      177.80      189.00      3.03 o 
   0   0  14      168.20      172.64      3.32 o 
   1   0  14      115.92      118.06      2.38 o 
   2   0  14     1316.59     1065.02     14.15 o 
   3   0  14        0.16        1.48      0.33 o 
   4   0  14        8.60       10.27      0.82 o 
   5   0  14       35.37       35.44      1.80 o 
   6   0  14       37.47       33.73      1.87 o 
 -10   1  14      111.07      111.29      1.93 o 
  -9   1  14        2.19        2.44      0.37 o 
  -8   1  14       18.02       17.11      0.80 o 
  -7   1  14       15.01       18.48      0.69 o 
  -6   1  14        0.07        0.21      0.20 o 
  -5   1  14        6.37        7.43      0.45 o 
  -4   1  14        8.62        4.84      0.41 o 
  -3   1  14      342.54      363.21      3.56 o 
  -2   1  14      510.10      518.83      4.84 o 
  -1   1  14      618.90      598.76      6.22 o 
   0   1  14       26.53       22.81      0.64 o 
   1   1  14       69.09       53.08      1.17 o 
   2   1  14        0.12        0.52      0.21 o 
   3   1  14       31.49       22.75      0.80 o 
   4   1  14       75.93       71.54      1.80 o 
   5   1  14       49.94       51.83      1.38 o 
   6   1  14        2.99        2.33      0.34 o 
 -10   2  14       26.95       27.78      2.10 o 
  -9   2  14      106.04      101.72      2.01 o 
  -8   2  14        3.22        2.32      0.41 o 
  -7   2  14       82.84       83.72      1.76 o 
  -6   2  14        0.00       -0.07      0.24 o 
  -5   2  14       12.36       12.76      0.66 o 
  -4   2  14      136.81      134.86      2.53 o 
  -3   2  14       12.45       17.09      0.71 o 
  -2   2  14       51.09       54.84      1.03 o 
  -1   2  14      895.23      884.53      9.80 o 
   0   2  14        7.91        8.63      0.49 o 
   1   2  14        0.13       -0.02      0.11 o 
   2   2  14        4.86        4.58      0.43 o 
   3   2  14        4.66        5.42      0.49 o 
   4   2  14        2.68        1.77      0.38 o 
   5   2  14       40.11       44.04      1.30 o 
   6   2  14        8.13        8.90      0.91 o 
  -9   3  14        3.04        4.42      0.70 o 
  -8   3  14        2.03        2.82      0.52 o 
  -7   3  14        5.38        8.29      0.77 o 
  -6   3  14        7.47        8.26      0.75 o 
  -5   3  14        0.41        0.48      0.32 o 
  -4   3  14        3.59        7.20      0.74 o 
  -3   3  14       76.60       63.23      1.45 o 
  -2   3  14       74.05       70.70      3.02 o 
  -1   3  14       23.27       20.99      2.40 o 
   0   3  14       24.94       25.95      5.41 o 
   1   3  14       13.50       12.64      0.80 o 
   2   3  14        1.31        1.85      0.44 o 
   3   3  14        2.74        2.79      0.71 o 
   4   3  14        1.62        2.40      0.58 o 
   5   3  14       41.97       49.53      1.88 o 
  -8   4  14       14.54       13.03      1.04 o 
  -7   4  14       10.69       12.12      1.20 o 
  -6   4  14       58.99       64.87      1.91 o 
  -5   4  14        3.39        3.55      0.56 o 
  -4   4  14       46.82       34.59      1.31 o 
  -3   4  14        8.79        7.96      0.74 o 
  -2   4  14      112.39      116.41      2.82 o 
  -1   4  14      650.82      612.92     13.38 o 
   0   4  14        0.90        0.03      0.69 o 
   1   4  14       22.33       19.56      0.95 o 
   2   4  14       82.29       81.79      2.01 o 
   3   4  14        0.32        0.68      0.54 o 
   4   4  14        2.25        2.54      0.59 o 
  -7   5  14       80.94       94.01      4.22 o 
  -6   5  14        0.47        0.66      0.56 o 
  -5   5  14        6.18        4.52      0.85 o 
  -4   5  14        0.09        0.02      0.63 o 
  -3   5  14       13.31        9.59      1.11 o 
  -2   5  14        4.74        5.58      0.87 o 
  -1   5  14      220.07      207.53     11.17 o 
   0   5  14       12.91       13.00      1.73 o 
   1   5  14      103.76      110.68      3.51 o 
   2   5  14        2.49        3.11      0.66 o 
   3   5  14       37.34       35.26      1.59 o 
  -5   6  14       14.36       16.41      2.14 o 
  -4   6  14        2.21        2.84      1.07 o 
  -3   6  14        6.65        5.31      0.98 o 
  -2   6  14       20.24       20.75      1.68 o 
  -1   6  14      154.68      156.95      5.88 o 
   0   6  14       10.80       11.10      1.25 o 
   1   6  14       23.87       32.42      3.94 o 
 -10   1  15        3.94        3.97      0.49 o 
  -9   1  15        4.49        4.71      0.46 o 
  -8   1  15      164.15      167.00      2.54 o 
  -7   1  15        0.47        0.65      0.29 o 
  -6   1  15       39.68       35.58      1.56 o 
  -5   1  15        2.99        4.17      0.67 o 
  -4   1  15       57.58       56.60      1.75 o 
  -3   1  15        1.48        1.48      0.23 o 
  -2   1  15      243.01      244.08      2.45 o 
  -1   1  15      760.17      757.45      7.74 o 
   0   1  15       44.88       44.69      1.16 o 
   1   1  15      169.38      145.40      2.24 o 
   2   1  15        4.64        1.95      0.40 o 
   3   1  15       18.39       17.48      0.79 o 
   4   1  15       59.78       66.27      1.54 o 
   5   1  15        0.54        0.95      0.43 o 
   6   1  15       10.50       18.47      2.36 o 
 -10   2  15       44.50       49.77      1.38 o 
  -9   2  15       21.76       22.56      0.96 o 
  -8   2  15       91.32       91.24      2.01 o 
  -7   2  15        1.06        1.44      0.39 o 
  -6   2  15       23.88       22.04      0.84 o 
  -5   2  15       48.63       47.05      2.57 o 
  -4   2  15      246.69      229.01      3.74 o 
  -3   2  15        0.86        0.67      0.31 o 
  -2   2  15       57.69       55.23      1.22 o 
  -1   2  15       25.24       20.92      0.72 o 
   0   2  15       17.34       17.48      0.66 o 
   1   2  15      137.83      129.68      2.13 o 
   2   2  15       25.41       23.82      0.84 o 
   3   2  15        9.15       10.92      0.69 o 
   4   2  15      116.74      128.23      2.34 o 
   5   2  15        1.00        1.66      0.65 o 
  -9   3  15       10.72       12.04      1.07 o 
  -8   3  15        0.83        0.39      0.49 o 
  -7   3  15       25.57       25.65      1.16 o 
  -6   3  15       46.08       44.46      1.49 o 
  -5   3  15      175.64      158.48      3.07 o 
  -4   3  15      425.87      368.89      5.74 o 
  -3   3  15       25.13       21.89      0.86 o 
  -2   3  15       73.60       68.98      1.74 o 
  -1   3  15      124.77      126.36      3.02 o 
   0   3  15        9.14        2.73      0.71 o 
   1   3  15       12.05       10.73      0.76 o 
   2   3  15        8.59        9.47      0.64 o 
   3   3  15       52.15       57.59      1.45 o 
   4   3  15        8.06        7.77      0.65 o 
   5   3  15      212.61      209.43      4.59 o 
  -8   4  15       37.74       34.44      2.34 o 
  -7   4  15       18.61       24.03      1.26 o 
  -6   4  15       14.72       15.70      1.20 o 
  -5   4  15        0.88       -0.26      0.29 o 
  -4   4  15        0.14        0.21      0.53 o 
  -3   4  15      163.34      149.60      3.02 o 
  -2   4  15       33.29       33.30      1.63 o 
  -1   4  15       74.09       74.26      2.50 o 
   0   4  15        1.92        0.85      0.84 o 
   1   4  15      176.02      179.87      4.64 o 
   2   4  15        1.44        1.20      0.44 o 
   3   4  15        0.14        1.29      0.56 o 
   4   4  15       22.72       22.97      1.71 o 
  -7   5  15       10.30        9.89      1.78 o 
  -6   5  15        2.67        2.54      0.76 o 
  -5   5  15        7.27        6.48      1.01 o 
  -4   5  15       20.23       22.51      1.59 o 
  -3   5  15       17.14       17.26      1.49 o 
  -2   5  15      123.62      107.24      3.31 o 
  -1   5  15        2.41        2.18      0.71 o 
   0   5  15       36.00       35.97      1.94 o 
   1   5  15        9.63       10.64      1.26 o 
   2   5  15       49.23       58.91      2.57 o 
  -4   6  15        0.84        0.76      0.90 o 
  -3   6  15       11.91       14.25      2.04 o 
  -2   6  15      165.93      173.21      6.39 o 
  -1   6  15       79.63       92.76      4.36 o 
   0   6  15        4.36        5.10      0.95 o 
 -10   0  16       39.40       38.79      2.45 o 
  -9   0  16      193.17      193.07      3.68 o 
  -8   0  16       14.31       14.43      1.79 o 
  -7   0  16        9.48       12.93      0.88 o 
  -6   0  16        0.49        0.10      0.36 o 
  -5   0  16       54.74       55.54      1.75 o 
  -4   0  16       70.11       71.34      1.95 o 
  -3   0  16        2.48        2.68      0.35 o 
  -2   0  16     1234.12     1220.36     13.07 o 
  -1   0  16        0.98        0.56      0.26 o 
   0   0  16      383.35      319.61      5.03 o 
   1   0  16       18.96       26.29      1.05 o 
   2   0  16       11.81       13.57      0.84 o 
   3   0  16        7.48        8.49      1.60 o 
   4   0  16       19.75       11.97      1.76 o 
   5   0  16        0.75        1.26      0.48 o 
 -10   1  16      104.53      102.02      2.02 o 
  -9   1  16       39.18       39.20      1.25 o 
  -8   1  16        1.87        2.47      0.37 o 
  -7   1  16       64.52       63.44      1.53 o 
  -6   1  16        2.94        3.34      0.67 o 
  -5   1  16        0.59        0.21      0.34 o 
  -4   1  16        0.00       -0.12      0.32 o 
  -3   1  16      493.71      490.33      5.83 o 
  -2   1  16      423.67      436.16      4.37 o 
  -1   1  16       46.31       45.60      1.38 o 
   0   1  16       51.05       46.34      1.24 o 
   1   1  16       71.16       52.92      1.24 o 
   2   1  16        0.32        0.65      0.22 o 
   3   1  16        1.35        0.85      0.21 o 
   4   1  16       37.05       32.72      1.08 o 
   5   1  16        4.51        5.10      0.91 o 
  -9   2  16       29.70       28.64      1.15 o 
  -8   2  16       25.11       23.97      1.13 o 
  -7   2  16        1.06        1.06      0.66 o 
  -6   2  16       15.82       14.17      0.95 o 
  -5   2  16        0.57       -0.02      0.27 o 
  -4   2  16       13.35       12.17      0.82 o 
  -3   2  16       90.38       89.98      2.24 o 
  -2   2  16       92.84       98.85      2.11 o 
  -1   2  16       70.28       68.65      1.29 o 
   0   2  16        1.28        2.68      0.38 o 
   1   2  16      109.85      102.48      1.87 o 
   2   2  16        8.96        9.69      0.64 o 
   3   2  16        1.33        1.60      0.29 o 
   4   2  16      102.56      106.43      2.13 o 
   5   2  16        0.23        1.11      0.54 o 
  -9   3  16       12.10       13.36      1.30 o 
  -8   3  16       14.36       15.53      1.38 o 
  -7   3  16        0.02       -0.10      0.69 o 
  -6   3  16       39.54       44.02      1.50 o 
  -5   3  16       73.08       66.61      1.84 o 
  -4   3  16        0.96        0.85      0.53 o 
  -3   3  16        3.64        4.39      0.71 o 
  -2   3  16      113.74      116.97      2.45 o 
  -1   3  16        1.25        2.57      0.99 o 
   0   3  16        0.04        0.68      0.24 o 
   1   3  16       17.05       20.77      1.20 o 
   2   3  16        1.44        1.50      0.32 o 
   3   3  16        3.70        5.08      0.71 o 
   4   3  16        1.52        1.40      0.34 o 
  -8   4  16       41.87       49.07      1.79 o 
  -7   4  16        0.09        0.36      0.37 o 
  -6   4  16        6.98        2.78      0.57 o 
  -5   4  16       17.67       17.93      1.16 o 
  -4   4  16        7.22        7.67      0.78 o 
  -3   4  16      272.69      270.12      4.59 o 
  -2   4  16       44.91       48.41      2.01 o 
  -1   4  16       12.52       13.99      1.86 o 
   0   4  16       15.10       14.80      1.93 o 
   1   4  16       48.46       44.81      2.13 o 
   2   4  16        3.78        4.80      0.58 o 
   3   4  16        5.68        7.35      0.82 o 
  -6   5  16        5.12        6.11      1.03 o 
  -5   5  16        2.42        1.49      1.95 o 
  -4   5  16        0.83        1.11      0.59 o 
  -3   5  16      647.79      591.28     10.96 o 
  -2   5  16       89.32       97.71      4.35 o 
  -1   5  16        1.08        1.63      0.66 o 
   0   5  16       17.00       18.33      1.56 o 
   1   5  16      149.71      163.61      4.64 o 
   2   5  16        1.37        1.75      1.00 o 
  -9   1  17        1.64        0.79      0.36 o 
  -8   1  17        7.96        5.83      0.51 o 
  -7   1  17        0.15        0.37      0.30 o 
  -6   1  17        0.22        0.56      0.31 o 
  -5   1  17       27.10       24.99      1.25 o 
  -4   1  17       13.15       10.70      0.97 o 
  -3   1  17      683.93      676.72      7.02 o 
  -2   1  17       62.04       61.95      1.12 o 
  -1   1  17       74.70       71.08      1.34 o 
   0   1  17      235.95      203.23      2.88 o 
   1   1  17        2.25        3.18      0.39 o 
   2   1  17        5.97        5.11      0.48 o 
   3   1  17        1.72        1.19      0.29 o 
   4   1  17        3.80        2.95      0.46 o 
   5   1  17        2.34        3.86      0.82 o 
  -9   2  17        5.22        3.29      0.70 o 
  -8   2  17        1.78        1.00      0.51 o 
  -7   2  17        0.01        0.16      0.37 o 
  -6   2  17      346.13      321.21      5.08 o 
  -5   2  17       78.40       79.23      1.95 o 
  -4   2  17        5.24        5.89      0.76 o 
  -3   2  17       17.42       14.20      0.90 o 
  -2   2  17      105.20      100.14      2.17 o 
  -1   2  17       96.92       90.59      2.08 o 
   0   2  17      105.23       93.12      1.93 o 
   1   2  17       78.08       78.02      1.63 o 
   2   2  17       47.39       54.02      1.92 o 
   3   2  17       86.36       95.43      1.96 o 
   4   2  17       92.78      111.24      2.22 o 
  -8   3  17       40.25       41.92      1.94 o 
  -7   3  17        4.29        1.51      0.67 o 
  -6   3  17       79.58       69.45      2.18 o 
  -5   3  17      157.29      136.60      2.87 o 
  -4   3  17      119.64      116.52      2.80 o 
  -3   3  17        0.58        0.85      0.41 o 
  -2   3  17      111.56      115.67      2.48 o 
  -1   3  17       74.20       75.82      1.90 o 
   0   3  17       36.36       34.15      1.73 o 
   1   3  17        0.00        0.53      0.42 o 
   2   3  17       35.21       35.14      2.13 o 
   3   3  17      155.53      170.42      3.30 o 
   4   3  17       41.06       50.77      1.92 o 
  -7   4  17        0.65        0.19      0.43 o 
  -6   4  17      110.62      106.38      2.64 o 
  -5   4  17        3.12        2.53      0.54 o 
  -4   4  17       62.63       64.70      1.91 o 
  -3   4  17       18.78       21.15      1.36 o 
  -2   4  17      100.69       95.64      4.16 o 
  -1   4  17      172.18      169.14      4.30 o 
   0   4  17       33.34       34.38      1.53 o 
   1   4  17        2.14        2.76      0.57 o 
   2   4  17       17.29       16.18      1.25 o 
   3   4  17        6.62        7.39      1.01 o 
  -6   5  17        5.72        4.41      1.29 o 
  -5   5  17       15.17       13.53      1.71 o 
  -4   5  17       31.06       25.59      1.74 o 
  -3   5  17        6.18        7.35      1.53 o 
  -2   5  17        1.03        1.56      0.85 o 
  -1   5  17       17.28       21.14      1.69 o 
   0   5  17       29.49       35.65      1.92 o 
   1   5  17        2.81        3.43      1.26 o 
  -9   0  18       28.59       30.28      1.64 o 
  -8   0  18        4.22        4.69      1.07 o 
  -7   0  18       52.50       52.66      1.90 o 
  -6   0  18        0.45        0.22      0.35 o 
  -5   0  18        0.29        0.13      0.34 o 
  -4   0  18     1937.85     1950.95     23.39 o 
  -3   0  18      725.88      728.13      8.28 o 
  -2   0  18        4.35        6.36      0.54 o 
  -1   0  18      115.47      115.31      3.09 o 
   0   0  18       58.60       57.72      2.10 o 
   1   0  18       14.52       10.89      2.46 o 
   2   0  18        0.24        0.01      0.32 o 
   3   0  18        1.80        1.61      0.55 o 
   4   0  18      357.10      401.06      8.44 o 
  -9   1  18        1.62        2.65      0.48 o 
  -8   1  18       12.80       11.84      1.26 o 
  -7   1  18        2.40        3.40      0.45 o 
  -6   1  18       86.35       81.48      3.76 o 
  -5   1  18        5.26        5.87      0.77 o 
  -4   1  18      183.09      186.31      3.30 o 
  -3   1  18      157.35      170.19      2.39 o 
  -2   1  18        6.73        4.05      0.40 o 
  -1   1  18        1.72        1.22      0.26 o 
   0   1  18       13.06       15.41      0.75 o 
   1   1  18        9.38       11.71      0.70 o 
   2   1  18        0.77        1.28      0.31 o 
   3   1  18       26.90       20.56      1.03 o 
   4   1  18        2.04        1.37      0.43 o 
  -9   2  18        3.22        2.85      0.64 o 
  -8   2  18        1.75        1.70      0.57 o 
  -7   2  18       58.84       57.53      2.15 o 
  -6   2  18        5.96        3.96      0.69 o 
  -5   2  18        6.17        7.22      0.85 o 
  -4   2  18       31.95       28.97      1.38 o 
  -3   2  18       45.00       48.65      1.48 o 
  -2   2  18        2.19        2.78      0.41 o 
  -1   2  18       60.04       49.76      2.99 o 
   0   2  18       21.70       22.87      0.84 o 
   1   2  18        1.14        1.74      0.32 o 
   2   2  18       33.85       31.79      1.45 o 
   3   2  18       37.32       39.01      1.21 o 
   4   2  18       42.59       44.49      2.80 o 
  -8   3  18        1.44        1.55      0.74 o 
  -7   3  18        4.30        3.67      0.76 o 
  -6   3  18        6.68        4.72      0.65 o 
  -5   3  18       15.56       12.28      0.94 o 
  -4   3  18        8.76        6.45      0.85 o 
  -3   3  18        5.68        6.47      0.69 o 
  -2   3  18        3.00        2.43      0.49 o 
  -1   3  18       42.89       49.09      1.70 o 
   0   3  18       35.80       39.40      1.58 o 
   1   3  18        1.17        3.88      0.76 o 
   2   3  18       20.07       28.36      1.37 o 
   3   3  18       60.59       75.05      4.66 o 
  -7   4  18       56.62       48.67      2.43 o 
  -6   4  18        1.34        0.82      0.44 o 
  -5   4  18       11.79       13.98      1.25 o 
  -4   4  18       96.20      111.69      2.67 o 
  -3   4  18       20.68       15.19      2.47 o 
  -2   4  18        1.05        1.88      0.62 o 
  -1   4  18       18.95       18.21      4.00 o 
   0   4  18       81.00       94.77      3.28 o 
   1   4  18        2.30        1.95      0.59 o 
   2   4  18       34.18       28.36      2.46 o 
  -5   5  18      110.16      114.13      5.13 o 
  -4   5  18      102.85       98.35      4.66 o 
  -3   5  18      339.31      356.80     10.45 o 
  -2   5  18        9.81       11.54      1.76 o 
  -1   5  18        0.84        5.00      2.12 o 
   0   5  18        1.60        1.55      1.07 o 
  -9   1  19        2.99        2.91      0.44 o 
  -8   1  19       16.00       14.90      0.89 o 
  -7   1  19       94.95       94.20      2.28 o 
  -6   1  19        7.96        8.19      0.80 o 
  -5   1  19      234.15      224.25      6.86 o 
  -4   1  19       63.34       73.76      1.63 o 
  -3   1  19       11.75       12.06      0.83 o 
  -2   1  19      141.25      144.87      1.96 o 
  -1   1  19        2.62        2.43      0.41 o 
   0   1  19       10.41       13.56      0.76 o 
   1   1  19       13.02       16.58      0.80 o 
   2   1  19        0.80        3.11      0.48 o 
   3   1  19        3.21        2.49      0.46 o 
   4   1  19        0.15        0.35      0.49 o 
  -8   2  19       10.92        7.40      1.16 o 
  -7   2  19       18.52       20.33      1.49 o 
  -6   2  19        6.14        7.08      0.91 o 
  -5   2  19       62.54       65.71      3.17 o 
  -4   2  19        5.32        4.30      1.01 o 
  -3   2  19       49.29       50.34      1.55 o 
  -2   2  19      285.91      281.46      4.03 o 
  -1   2  19        8.16       10.53      1.15 o 
   0   2  19       24.39       20.47      1.17 o 
   1   2  19       13.47       13.11      0.78 o 
   2   2  19      146.18      168.23      2.82 o 
   3   2  19       10.78       11.28      0.87 o 
  -8   3  19        6.81        6.42      0.95 o 
  -7   3  19       93.10       85.59      2.84 o 
  -6   3  19       13.26       13.05      1.01 o 
  -5   3  19        9.40        9.76      1.06 o 
  -4   3  19       42.30       38.01      1.71 o 
  -3   3  19       26.08       23.92      1.13 o 
  -2   3  19        0.12        0.44      0.36 o 
  -1   3  19       54.60       55.35      1.86 o 
   0   3  19       18.84       14.01      1.13 o 
   1   3  19      139.53      153.94      4.32 o 
   2   3  19      173.61      163.43      3.46 o 
  -6   4  19        8.34        8.42      0.89 o 
  -5   4  19       33.36       34.23      1.45 o 
  -4   4  19        3.19        3.53      0.76 o 
  -3   4  19        4.47        4.07      0.76 o 
  -2   4  19       18.27       13.94      1.37 o 
  -1   4  19       49.89       66.23      2.68 o 
   0   4  19       11.92        9.83      1.79 o 
   1   4  19        1.60        2.56      1.05 o 
  -3   5  19       87.49       96.76      4.64 o 
  -2   5  19        0.05        0.02      0.75 o 
  -9   0  20        7.84        7.17      1.31 o 
  -8   0  20       95.28       83.37      3.81 o 
  -7   0  20        1.55        1.78      0.73 o 
  -6   0  20      439.50      450.43     11.19 o 
  -5   0  20      456.66      438.66     10.76 o 
  -4   0  20      319.03      310.63      5.95 o 
  -3   0  20      228.93      224.39      4.62 o 
  -2   0  20        3.89        4.15      0.54 o 
  -1   0  20      114.92      131.80      3.54 o 
   0   0  20        0.55        1.53      0.66 o 
   1   0  20        0.97        4.14      1.50 o 
   2   0  20        1.95        2.67      0.67 o 
   3   0  20        0.07        0.84      0.52 o 
  -9   1  20       24.32       23.89      1.17 o 
  -8   1  20      111.67      105.72      2.93 o 
  -7   1  20        1.59        1.56      0.49 o 
  -6   1  20        4.67        3.36      0.55 o 
  -5   1  20      570.10      575.03      7.84 o 
  -4   1  20       12.51        8.51      0.65 o 
  -3   1  20       42.75       49.38      1.06 o 
  -2   1  20       12.87       15.59      0.65 o 
  -1   1  20       35.20       30.83      1.80 o 
   0   1  20        7.79       13.17      0.86 o 
   1   1  20        0.23        0.56      0.28 o 
   2   1  20      106.21      120.70      2.60 o 
   3   1  20      178.73      181.69      3.96 o 
  -8   2  20        0.02        1.20      0.80 o 
  -7   2  20       16.04       12.50      1.21 o 
  -6   2  20        1.09        2.46      0.63 o 
  -5   2  20       70.41       72.57      2.37 o 
  -4   2  20        9.08        5.14      1.14 o 
  -3   2  20        0.79        0.20      0.29 o 
  -2   2  20       50.12       50.00      1.39 o 
  -1   2  20       14.15       18.27      1.33 o 
   0   2  20        0.01        0.38      0.43 o 
   1   2  20       79.54       95.68      2.25 o 
   2   2  20        6.66        6.04      0.58 o 
  -7   3  20        2.54        1.53      0.76 o 
  -6   3  20        4.16        5.37      0.88 o 
  -5   3  20        0.37        0.22      0.47 o 
  -4   3  20        1.41        0.72      0.50 o 
  -3   3  20       33.24       33.76      1.36 o 
  -2   3  20        5.07        5.26      0.98 o 
  -1   3  20       10.35       10.67      1.00 o 
   0   3  20        9.45       14.21      1.16 o 
   1   3  20       11.26       15.26      1.21 o 
   2   3  20        4.16        2.60      0.93 o 
  -6   4  20        5.06        6.20      1.19 o 
  -5   4  20        1.92        1.00      0.63 o 
  -4   4  20       74.49       72.32      3.76 o 
  -3   4  20       11.33        4.12      1.23 o 
  -2   4  20       46.95       49.24      4.29 o 
  -1   4  20       10.37        7.94      2.47 o 
   0   4  20       11.13       12.08      1.83 o 
  -8   1  21        0.03       -0.15      0.37 o 
  -7   1  21        6.88        6.75      0.74 o 
  -6   1  21      531.50      523.61      7.44 o 
  -5   1  21        0.78        0.72      0.37 o 
  -4   1  21       31.83       36.41      1.15 o 
  -3   1  21        0.06       -0.05      0.26 o 
  -2   1  21        4.57        1.96      0.50 o 
  -1   1  21        0.03        0.50      0.30 o 
   0   1  21       15.32       23.39      1.02 o 
   1   1  21       42.55       48.99      1.54 o 
   2   1  21       74.78       84.00      2.13 o 
  -8   2  21       46.23       47.49      2.09 o 
  -7   2  21        2.08        3.71      1.70 o 
  -6   2  21       10.00       12.65      1.28 o 
  -5   2  21        0.67        0.45      1.05 o 
  -4   2  21       42.16       47.22      1.58 o 
  -3   2  21       33.48       34.24      1.18 o 
  -2   2  21       35.89       39.34      1.54 o 
  -1   2  21       17.11       23.45      1.23 o 
   0   2  21      125.57      117.71      3.00 o 
   1   2  21       25.51       30.92      1.45 o 
   2   2  21        2.10        2.34      0.73 o 
  -7   3  21        1.26        0.90      0.60 o 
  -6   3  21       63.42       66.80      2.47 o 
  -5   3  21        1.66       -0.03      0.46 o 
  -4   3  21       13.49       17.99      1.42 o 
  -3   3  21      262.73      289.54      4.40 o 
  -2   3  21       55.99       51.08      1.87 o 
  -1   3  21        3.99        3.56      0.69 o 
   0   3  21       14.08       10.47      1.17 o 
   1   3  21        2.56        1.15      0.74 o 
  -4   4  21        1.33        1.78      0.61 o 
  -3   4  21       16.17       23.86      2.54 o 
  -2   4  21        0.21        1.23      0.93 o 
  -1   4  21        9.30        9.79      1.68 o 
  -8   0  22       24.27       20.57      2.25 o 
  -7   0  22      117.69      111.67      4.56 o 
  -6   0  22      241.00      242.08      7.27 o 
  -5   0  22        9.26       11.29      1.55 o 
  -4   0  22       21.05       27.02      1.46 o 
  -3   0  22       56.13       46.32      1.84 o 
  -2   0  22        9.86       15.05      1.91 o 
  -1   0  22      100.43      106.85      3.25 o 
   0   0  22      140.48      162.22      4.34 o 
   1   0  22        3.67        1.54      0.55 o 
   2   0  22      776.40      843.06     21.38 o 
  -7   1  22      115.00      107.67      3.96 o 
  -6   1  22        2.03        0.03      0.40 o 
  -5   1  22        0.81        1.20      0.57 o 
  -4   1  22       29.83       31.42      1.09 o 
  -3   1  22        8.22        9.81      0.71 o 
  -2   1  22        6.85        4.99      0.83 o 
  -1   1  22       14.08       23.74      1.67 o 
   0   1  22       93.88      102.69      2.68 o 
   1   1  22        0.01        0.76      0.35 o 
  -7   2  22      142.49      140.65      3.82 o 
  -6   2  22       47.92       43.10      1.92 o 
  -5   2  22        0.25        0.55      0.47 o 
  -4   2  22       39.77       31.23      1.56 o 
  -3   2  22        3.45        4.78      0.59 o 
  -2   2  22        0.01       -0.02      0.32 o 
  -1   2  22       58.95       62.48      2.04 o 
   0   2  22        4.71        3.36      0.64 o 
   1   2  22       27.37       24.11      2.33 o 
  -6   3  22        9.08       11.46      1.23 o 
  -5   3  22        0.26       -0.11      0.48 o 
  -4   3  22       27.64       25.43      1.55 o 
  -3   3  22       33.49       42.30      1.94 o 
  -2   3  22        5.83        6.76      0.87 o 
  -1   3  22        0.95        1.71      0.56 o 
   0   3  22       12.12       15.00      1.57 o 
  -7   1  23        1.04        0.84      0.50 o 
  -6   1  23        6.30        6.06      1.35 o 
  -5   1  23        1.41        1.34      0.52 o 
  -4   1  23       19.10       21.98      1.11 o 
  -3   1  23        3.27       -0.74      0.69 o 
  -2   1  23        9.05        7.56      1.51 o 
  -1   1  23      110.62      124.98      4.75 o 
   0   1  23        1.42        3.47      0.60 o 
  -6   2  23        7.45        8.89      1.07 o 
  -5   2  23       81.32       78.07      5.22 o 
  -4   2  23      207.47      209.96      4.71 o 
  -3   2  23        0.17        0.29      0.46 o 
  -2   2  23        2.51        4.37      0.71 o 
  -1   2  23       25.66       29.44      1.30 o 
   0   2  23        6.41        4.67      1.31 o 
  -4   3  23       17.07       18.84      1.27 o 
  -3   3  23        8.02        4.32      0.72 o 
  -2   3  23        6.88        5.19      0.99 o 
  -6   0  24       23.78       19.87      2.20 o 
  -5   0  24       18.93       25.60      2.08 o 
  -4   0  24        0.92       -0.24      0.55 o 
  -3   0  24        2.59        6.90      1.47 o 
  -2   0  24      181.04      195.04      6.90 o 
  -1   0  24       29.82       46.58      3.04 o 
  -6   1  24       39.52       50.73      2.09 o 
  -5   1  24        3.98        7.62      0.95 o 
  -4   1  24        0.24        0.59      0.84 o 
  -3   1  24       59.24       61.22      3.61 o 
  -2   1  24       71.14       68.67      3.84 o 
  -1   1  24        0.94        0.83      0.82 o 
  -4   2  24        1.17        0.88      0.44 o 
  -3   2  24        0.34        0.39      0.87 o 
  -2   2  24        1.27        1.52      0.52 o 
                                                 
